# Supplementary material for: Recent Advances in the Therapeutic Potential of Cannabinoids Against Gliomas: A Systematic Review (2022–2025)
Source: Pharmacol Res Perspect. 2025 Aug 8;13(4):e70160. doi: 10.1002/prp2.70160 (PMC12334796; doi:10.1002/prp2.70160)
Supplement: Supplementary file 1 — Table S1: Summary of all records screened between 2022 and 2025. [file PRP2-13-e70160-s001.xlsx]

## Sheet: Cannabinoid_systematic_review_s
DOI	Title	Abstract	Keywords	Authors	Journal	Year	Source	Selected/Excluded	Category
10.14715/cmb/2022.68.4.16	Investigation of the Effects of the Endogenous Cannabinoid Anandamide on Luminal A Breast Cancer Cell Line MCF-7.	The present study was carried out to investigate anti-tumoral effects of Anandamide (AEA) in luminal A breast cancer cell line MCF-7. Cell viability was measured by MTT assay and cell index was measured by xCelligence DP analyzer system. The Feulgen method was used to determine the mitotic index parameter, and the 3H-Thymidine method was used to determine the labeling index parameter. The apoptot…	NA	√áetin, Top√ßul	Cellular and molecular biology (Noisy-le-Grand, France)	2022	Scopus	Excluded	Not related to brain cancer
10.1016/j.biopha.2024.116969	Exploring the safety of cannabidiol (CBD): A comprehensive in vitro evaluation of the genotoxic and mutagenic potential of a CBD isolate and extract from Cannabis sativa L.	Cannabidiol (CBD), a naturally occurring cyclic terpenoid found in Cannabis sativa L., is renowned for its diverse pharmacological benefits. Marketed as a remedy for various health issues, CBD products are utilized by patients as a supplementary therapy or post-treatment failure, as well as by healthy individuals seeking promised advantages. Despite its widespread use, information regarding poten…	CBD, Cannabidiol, Cytotoxicity, Genotoxicity, Metabolism, Mutagenicity	≈†tern, Novak, Kolo≈°a, Trontelj, ≈Ωabkar, ≈†entjurc, Filipiƒç, ≈Ωegura	Biomedicine & pharmacotherapy = Biomedecine & pharmacotherapie	2024	Scopus	Excluded	Not related to brain cancer
10.3390/molecules28237887	In Vitro Evidence of Selective Pro-Apoptotic Action of the Pure Cannabidiol and Cannabidiol-Rich Extract.	Plant cannabinoids, secondary metabolites of species belonging to the Cannabis genus, can mimic the endocannabinoids' action and exert biological effects. Considering the contribution of the endocannabinoid system in cell cycle and apoptotic regulation, there is an interest in exploring the potential anti-cancer activities of natural and synthetic cannabinoids. Cannabidiol (CBD), an abundant plan…	CBD, Cannabis, apoptosis, cancer, cannabidiol, cannabinoids	≈öledzi≈Ñski, Nowak-Terpi≈Çowska, Rzymski, S≈Çomski, Zeyland	Molecules (Basel, Switzerland)	2023	Scopus	Excluded	Not related to cancer
10.2478/aiht-2023-74-3765	Effects of concomitant use of THC and irinotecan on tumour growth and biochemical markers in a syngeneic mouse model of colon cancer.	Clinical treatment with the antineoplastic drug irinotecan (IRI) is often hindered by side effects that significantly reduce the quality of life of treated patients. Due to the growing public support for products with Œî9-tetrahydrocannabinol (THC), even though relevant scientific literature does not provide clear evidence of their high antitumour potential, some cancer patients take unregistered…	antitumorsko djelovanje, antitumour activity, cannabinoid-based preparations, oksidacijski stres, oxidative stress, pripravci na bazi kanabinoida, sistemska toksiƒçnost, systemic toxicity	≈Ωunec, Karaƒçonji, ƒåatalinac, Juriƒç, Katiƒá, Kozina, Micek, Neuberg, Vrdoljak	Arhiv za higijenu rada i toksikologiju	2023	PubMed	Excluded	Not related to brain cancer
10.1016/j.ijpharm.2024.124375	Enhanced oral bioavailability and in vitro evaluation of cannabidiol camel milk-derived exosome formulation in resistant MDA-MB-231 and MDA-MB-468 breast cancer cells.	The potential of camel milk-derived exosomes (CMDE) to enhance the bioavailability of Cannabidiol (CBD) was investigated. CBD-CMDE formulation was prepared using an established procedure and its particle size was 138.4¬†¬±¬†4.37¬†nm, and CBD entrapment efficiency of 56.56¬†¬±¬†4.26¬†%. In-vitro release studies showed release of 78.27¬†¬±¬†5.37¬†% and 46.42¬†¬±¬†4.75¬†% CBD from CMDE and control C…	Breast cancer, Camel milk-derived exosomes, Cannabidiol, Oral delivery, Pharmacokinetics	Aare, Bagde, Nathani, Rishi, Singh	International journal of pharmaceutics	2024	Scopus	Excluded	Duplicated
10.1016/j.ijpharm.2024.124375.	Enhanced oral bioavailability and in vitro evaluation of cannabidiol camel milk-derived exosome formulation in resistant MDA-MB-231 and MDA-MB-468 breast cancer cells.	The potential of camel milk-derived exosomes (CMDE) to enhance the bioavailability of Cannabidiol (CBD) was investigated. CBD-CMDE formulation was prepared using an established procedure and its particle size was 138.4¬†¬±¬†4.37¬†nm, and CBD entrapment efficiency of 56.56¬†¬±¬†4.26¬†%. In-vitro release studies showed release of 78.27¬†¬±¬†5.37¬†% and 46.42¬†¬±¬†4.75¬†% CBD from CMDE and control C…	Breast cancer, Camel milk-derived exosomes, Cannabidiol, Oral delivery, Pharmacokinetics	Aare, Bagde, Nathani, Rishi, Singh	International journal of pharmaceutics	2024	ScienceDirect	Excluded	Not related to brain cancer
10.1186/s41021-024-00310-y	Mapping the influence of hydrocarbons mixture on molecular mechanisms, involved in breast and lung neoplasms: in silico toxicogenomic data-mining.	Exposure to chemical mixtures inherent in air pollution, has been shown to be associated with the risk of breast and lung cancers. However, studies on the molecular mechanisms of exposure to a mixture of these pollutants, such as hydrocarbons, in the development of breast and lung cancers are scarce. We utilized in silico toxicogenomic analysis to elucidate the molecular pathways linked to both c…	Breast cancer, Chemical mixtures, Hydrocarbons, Lung cancer, Molecular pathways, Toxicogenomics Analysis	Abu-Bakar, Ismail, Zulkifli, Zaini, Shukor, Harun, Inayat-Hussain	Genes and environment : the official journal of the Japanese Environmental Mutagen Society	2024	SpringerLink	Excluded	Not related to brain cancer
10.3390/proteomes11040036	Proteome-Wide Profiling Using Sample Multiplexing of a Human Cell Line Treated with Cannabidiol (CBD) and Tetrahydrocannabinol (THC).	Cannabis has been used historically for both medicinal and recreational purposes, with the most notable cannabinoids being cannabidiol (CBD) and tetrahydrocannabinol (THC). Although their therapeutic effects have been well studied and their recreational use is highly debated, the underlying mechanisms of their biological effects remain poorly defined. In this study, we use isobaric tag-based samp…	Delta-9-tetrahydrocannabinol, TMTpro, cannabidiol, endoplasmic reticulum stress, high-field asymmetric ion mobility spectrometry, mitochondrial dysfunction, quantitative proteomics, real-time database searching, tandem mass tags, unfolded protein response	Abyadeh, Gupta, Liu, Rossio, Mirzaei, Cornish, Paulo, Haynes	Proteomes	2023	Scopus	Excluded	Not related to brain cancer
10.1523/JNEUROSCI.1039-21.2022	Mu Opioid Receptors Acutely Regulate Adenosine Signaling in Striatal Glutamate Afferents.	Endogenous adenosine plays a crucial role in maintaining energy homeostasis, and adenosine levels are tightly regulated across neural circuits. In the dorsal medial striatum (DMS), adenosine inhibits neurotransmitter release, but the source and mechanism underlying its accumulation are largely unknown. Opioids also inhibit neurotransmitter release in the DMS and influence adenosine accumulation a…	adenosine, opioids, striatum, synaptic transmission, thalamus	Adhikary, Jaeckel, Birdsong	The Journal of neuroscience : the official journal of the Society for Neuroscience	2022	Scopus	Excluded	Not related to cancer
10.3390/antiox12101893	Œ≤-Caryophyllene Inhibits Oxaliplatin-Induced Peripheral Neuropathy in Mice: Role of Cannabinoid Type 2 Receptors, Oxidative Stress and Neuroinflammation.	Peripheral neuropathy is an important adverse effect caused by some chemotherapeutic agents, including oxaliplatin (OXA). OXA-induced peripheral neuropathy (OIPN) is a challenging condition due to diagnostic complexities and a lack of effective treatment. In this study, we investigated the antiallodynic effect of Œ≤-caryophyllene (BCP), a cannabinoid type 2 (CB2) receptor agonist, in a mouse mode…	neuroinflammation, neuropathic pain, oxaliplatin, oxidative stress, phytocannabinoids	Agnes, Dos Santos, das Neves, Luciano, Benvenutti, Goldoni, Schran, Santin, Quint√£o, Zanotto-Filho	Antioxidants (Basel, Switzerland)	2023	Scopus	Excluded	Not related to cancer
10.1007/s00221-024-06889-6	Local activation of CB1 receptors by synthetic and endogenous cannabinoids dampens burst firing mode of reticular thalamic nucleus neurons in rats under ketamine anesthesia.	The reticular thalamic nucleus (RTN) is a thin shell that covers the dorsal thalamus and controls the overall information flow from the thalamus to the cerebral cortex through GABAergic projections that contact thalamo-cortical neurons (TC). RTN neurons receive glutamatergic afferents fibers from neurons of the sixth layer of the cerebral cortex and from TC collaterals. The firing mode of RTN neu…	Burst firing, CB1 receptors, Endogenous cannabinoids, Reticular thalamic, Thalamo-cortical	Aguirre-Rodr√≠guez, Delgado, Alatorre, Oviedo-Ch√°vez, Mart√≠nez-Escudero, Barrientos, Querejeta	Experimental brain research	2024	Scopus	Excluded	Not related to cancer
10.1002/biof.2078	Anticancer effect of minor phytocannabinoids in preclinical models of multiple myeloma.	Multiple myeloma (MM) is a blood cancer caused by uncontrolled growth of clonal plasmacells. Bone disease is responsible for the severe complications of MM and is caused by myeloma cells infiltrating the bone marrow and inducing osteoclast activation. To date, no treatment for MM is truly curative since patients relapse and become refractory to all drug classes. Cannabinoids are already used as p…	bone lesion, cell invasion, multiple myeloma, phytocannabinoids	Aguzzi, Zeppa, Morelli, Marinelli, Giangrossi, Amantini, Santoni, Sazzad, Nabissi	BioFactors (Oxford, England)	2024	Scopus	Excluded	Not related to brain cancer
10.1016/j.expneurol.2023.114320	Altered endocannabinoid metabolism compromises the brain-CSF barrier and exacerbates chronic deficits after traumatic brain injury in mice.	Endocannabinoids [2-arachidonoylglycerol (2-AG) and N-arachidonoylethanolamine (AEA)], endogenously produced arachidonate-based lipids, are anti-inflammatory physiological ligands for two known cannabinoid receptors, CB1 and CB2, yet the molecular and cellular mechanisms underlying their effects after brain injury are poorly defined. In the present study, we hypothesize that traumatic brain injur…	2-arachidonyl glycerol (2-AG), Brain-CSF Barriers (BCB), Cerebral Blood Flow (CBF), Choroid plexus (CP), Endocannabinoid system (ECS), Fatty acid amide hydrolase (FAAH), Monoacylglycerol lipase (MAGL), N-arachidonoylethanolamine (AEA), Neurological deficits	Ahluwalia, Mcmichael, Kumar, Espinosa, Bosomtwi, Lu, Khodadadi, Jarrahi, Khan, Hess, Rahimi, Vender, Vale, Braun, Baban, Dhandapani, Vaibhav	Experimental neurology	2023	PubMed	Excluded	Not related to cancer
10.2174/1871530323666230322092046	In vitro Pretreatment with Zinc Alleviates the Adverse Effects of Tetrahydrocannabinol on Cultured Mouse Sertoli Cells: Role of Anti-apoptotic and Antioxidant Activities.	Global rise in cannabis abuse during reproductive years has placed a large number of men at risk for the adverse consequences of Œ¥-9-tetrahydrocannabinol (THC), the primary active component of cannabis. It has been reported that THC affects male fertility and causes testicular cell dysfunction and apoptosis. This study aimed to investigate the possible protective role of zinc pretreatment agains…	Apoptosis, PDGF-A, SOD, caspase 3, sertoli cell, tetrahydrocannabinol, zinc	Ahmadi, Asgharzadeh, Mohammadpour-Asl, Ayari, Rahbar, Motazakker, Roshan-Milani, Fard	Endocrine, metabolic & immune disorders drug targets	2023	Scopus	Excluded	Not related to cancer
10.1186/s13148-022-01323-6	Epigenetic tumor heterogeneity in the era of single-cell profiling with nanopore sequencing.	Nanopore sequencing has brought the technology to the next generation in the science of sequencing. This is achieved through research advancing on: pore efficiency, creating mechanisms to control DNA translocation, enhancing signal-to-noise ratio, and expanding to long-read ranges. Heterogeneity regarding epigenetics would be broad as mutations in the epigenome are sensitive to cause new challeng…	CpG island, Epigenetics, Methylated cytosine, MinION, Nanopore sequencing, Oxford nanopore, Tumor heterogeneity	Ahmed, Alemu, Bekele, Gizaw, Zerihun, Wabalo, Teklemariam, Mihrete, Hanurry, Amogne, Gebrehiwot, Berga, Haile, Edo, Alemu	Clinical epigenetics	2022	SpringerLink	Excluded	Not original article
10.1055/a-1468-3781	Microbial Biotransformation of Cannabidiol (CBD) from Cannabis sativa.	Microbial biotransformation of cannabidiol was assessed using 31 different microorganisms. Only Mucor ramannianus (ATCC 9628), Beauveria bassiana (ATCC 7195), and Absidia glauca (ATCC 22‚Ää752) were able to metabolize cannabidiol. M.¬†ramannianus (ATCC 9628) yielded five metabolites, namely, 7,4‚Ä≥Œ≤-dihydroxycannabidiol (1: ), 6Œ≤,4‚Ä≥Œ≤-dihydroxycannabidiol (2: ), 6Œ≤,2‚Ä≥Œ≤-dihydroxycannabidio…	NA	Ahmed, Ibrahim, Radwan, Slade, Chandra, Khan, ElSohly	Planta medica	2022	Scopus	Excluded	Not related to cancer
10.4062/biomolther.2023.010	Diagnostic Role of Bile Pigment Components in Biliary Tract Cancer.	Bile pigment, bilirubin, and biliverdin concentrations may change as a results of biliary tract cancer (BTC) altering the mechanisms of radical oxidation and heme breakdown. We explored whether changes in bile pigment components could help distinguish BTC from benign biliary illness by evaluating alterations in patients with BTC. We collected bile fluid from 15 patients with a common bile duct st…	Bile pigment, Biliary tract cancers (BTCs), Biliverdin reductase (BVR), Heme oxygenase (HO-1), Metagenomics	Ahn, Kang, Kim, Kim, Cho, Kim, Baek, Suh, Han	Biomolecules & therapeutics	2023	Scopus	Excluded	Not related to cancer
10.22462/01.02.2022.6	Influence of curve location and type of adolescent idiopathic scoliosis on static and dynamic plantar pressure.	This study aimed to investigate the characteristics of various plantar pressure parameters of patients with different curve locations (thoracic/lumbar) and types (single/double) of adolescent idiopathic scoliosis (AIS). Seventy-eight moderate AIS patients were included from Nanjing Drum Tower hospital, who were then classified into 4 groups by curve location and type, single thoracic scoliosis (S…	Adolescent Idiopathic Scoliosis, Center of pressure, Dynamic plantar pressure, Static plantar pressure	Ai, Jin, Li, Xu, Wang, Liu, Hu, Han, Ye, Xu	Gait & posture	2025	Scopus	Excluded	Not related to cancer
10.1186/s13148-025-01815-1	How do lifestyle and environmental factors influence the sperm epigenome? Effects on sperm fertilising ability, embryo development, and offspring health.	Recent studies support the influence of paternal lifestyle and diet before conception on the health of the offspring via epigenetic inheritance through sperm DNA methylation, histone modification, and small non-coding RNA (sncRNA) expression and regulation. Smoking may induce DNA hypermethylation in genes related to anti-oxidation and insulin resistance. Paternal diet and obesity are associated w…	Environmental factors, Epigenetics, Lifestyle, Offspring health, Sperm	Akhatova, Jones, Coward, Yeste	Clinical epigenetics	2025	SpringerLink	Excluded	Not related to cancer
10.3390/ijms25042271	The Interaction of the Endocannabinoid Anandamide and Paracannabinoid Lysophosphatidylinositol during Cell Death Induction in Human Breast Cancer Cells.	Endocannabinoid anandamide (AEA) and paracannabinoid lysophosphatidylinositol (LPI) play a significant role in cancer cell proliferation regulation. While anandamide inhibits the proliferation of cancer cells, LPI is known as a cancer stimulant. Despite the known endocannabinoid receptor crosstalk and simultaneous presence in the cancer microenvironment of both molecules, their combined activity …	CB1, CB2, GPR18, LPI, LPI‚ÄìAEA interaction, TRPV1, anandamide, breast cancer	Akimov, Gretskaya, Gorbacheva, Khadour, Chernavskaya, Sherstyanykh, Kovaleko, Fomina-Ageeva, Bezuglov	International journal of molecular sciences	2024	Scopus	Excluded	Not related to brain cancer
10.3390/ijms26020820	Two-Step Cell Death Induction by the New 2-Arachidonoyl Glycerol Analog and Its Modulation by Lysophosphatidylinositol in Human Breast Cancer Cells.	2-arachnadoyl glycerol (2-AG) is one of the most common endocannabinoid molecules with anti-proliferative, cytotoxic, and pro-proliferative effects on different types of tumors. Typically, it induces cell death via cannabinoid receptor 1/2 (CB1/CB2)-linked ceramide production. In breast cancer, ceramide is counterbalanced by the sphingosine-1-phosphate, and thus the mechanisms of 2-AG influence o…	2-arachidonoylglycerol, CB1, CB2, COX-2, LPI, TRPV1, breast cancer	Akimov, Gretskaya, Gorbacheva, Khadour, Sherstyanykh, Bezuglov	International journal of molecular sciences	2025	Scopus	Excluded	Not related to brain cancer
10.1186/s42238-023-00190-z	Cannabis sativa demonstrates anti-hepatocellular carcinoma potentials in animal model: in silico and in vivo studies of the involvement of Akt.	Targeting protein kinase B (Akt) and its downstream signaling proteins are promising options in designing novel and potent drug candidates against hepatocellular carcinoma (HCC). The present study explores the anti-HCC potentials of Cannabis sativa (C. sativa) extract via the involvement of Akt using both in silico and in vivo animal models of HCC approaches. Phytoconstituents of C. sativa extrac…	Anti-angiogenic, Anti-inflammatory, Cannabidiol, Proapoptotic, Œî-9-tetrahydrocannabinol	Akinloye, Metibemu, Shittu, Lawal, Olatunji, Oyediran, Akinloye	Journal of cannabis research	2023	Scopus	Excluded	Not related to brain cancer
10.1186/s42238-023-00190-z	Cannabis sativa demonstrates anti-hepatocellular carcinoma potentials in animal model: in silico and in vivo studies of the involvement of Akt.	Targeting protein kinase B (Akt) and its downstream signaling proteins are promising options in designing novel and potent drug candidates against hepatocellular carcinoma (HCC). The present study explores the anti-HCC potentials of Cannabis sativa (C. sativa) extract via the involvement of Akt using both in silico and in vivo animal models of HCC approaches. Phytoconstituents of C. sativa extrac…	Anti-angiogenic, Anti-inflammatory, Cannabidiol, Proapoptotic, Œî-9-tetrahydrocannabinol	Akinloye, Metibemu, Shittu, Lawal, Olatunji, Oyediran, Akinloye	Journal of cannabis research	2023	SpringerLink	Excluded	Not related to brain cancer
10.1016/j.jtumed.2024.01.002	The synthetic cannabinoid 5-fluoro ABICA upregulates angiogenic markers and stimulates tube formation in human brain microvascular endothelial cells.	Synthetic cannabinoids (SCs), a class of psychoactive compounds emulating the effects of natural cannabis, have prompted addiction and psychosis concerns. However, recent research has suggested potential pharmacological applications, particularly in brain angiogenesis-an essential physiological process for growth, repair, and tissue maintenance, in which new blood vasculature is formed from exist…	5-Fluoro ABICA, Angiogenesis, Human brain endothelial cells, Synthetic cannabinoids	Al-Eitan, Abusirdaneh	Journal of Taibah University Medical Sciences	2024	Scopus	Excluded	Duplicated
10.1016/j.jtumed.2024.01.002.	The synthetic cannabinoid 5-fluoro ABICA upregulates angiogenic markers and stimulates tube formation in human brain microvascular endothelial cells.	Synthetic cannabinoids (SCs), a class of psychoactive compounds emulating the effects of natural cannabis, have prompted addiction and psychosis concerns. However, recent research has suggested potential pharmacological applications, particularly in brain angiogenesis-an essential physiological process for growth, repair, and tissue maintenance, in which new blood vasculature is formed from exist…	5-Fluoro ABICA, Angiogenesis, Human brain endothelial cells, Synthetic cannabinoids	Al-Eitan, Abusirdaneh	Journal of Taibah University Medical Sciences	2024	ScienceDirect	Excluded	Not original article
10.1016/j.gene.2023.147585	The expression analyses of GSK3B, VEGF, ANG1, and ANG2 in human brain microvascular endothelial cells treated with the synthetic cannabinoid XLR-11.	The endocannabinoid system receptors, cannabinoid receptors type-1 (CBR-1) and -2 (CBR-2), are implicated in several behavioral and cognitive processes. Many studies have indicated a correlation between cannabinoid receptors and angiogenesis. The current study aims to reveal the possible molecular signaling involved in brain angiogenesis induced by the activation of CBR-1 and CBR-2. We investigat…	Angiopoietin, Brain Angiogenesis, Endocannabinoid Receptors, GSK3B, VEGF, XLR-11	Al-Eitan, Alahmad	Gene	2023	Scopus	Excluded	Duplicated
10.1016/j.gene.2023.147585.	The expression analyses of GSK3B, VEGF, ANG1, and ANG2 in human brain microvascular endothelial cells treated with the synthetic cannabinoid XLR-11.	The endocannabinoid system receptors, cannabinoid receptors type-1 (CBR-1) and -2 (CBR-2), are implicated in several behavioral and cognitive processes. Many studies have indicated a correlation between cannabinoid receptors and angiogenesis. The current study aims to reveal the possible molecular signaling involved in brain angiogenesis induced by the activation of CBR-1 and CBR-2. We investigat…	Angiopoietin, Brain Angiogenesis, Endocannabinoid Receptors, GSK3B, VEGF, XLR-11	Al-Eitan, Alahmad	Gene	2023	ScienceDirect	Excluded	Not related to brain cancer
10.1186/s42238-024-00255-7	Evaluation of the metabolic activity, angiogenic impacts, and GSK-3Œ≤ signaling of the synthetic cannabinoid MMB-2201 on human cerebral microvascular endothelial cells.	Angiogenesis is an intrinsic physiological process involving the formation of new capillaries from existing ones. Synthetic cannabinoids refer to a class of human-made chemicals that are primarily designed to mimic the effects of delta-9-tetrahydrocannabinol, the primary psychoactive compound in cannabis. Studies investigating the association between synthetic cannabinoids and cellular reactions …	Angiogenesis, Cannabinoid receptors, GSK-3Œ≤, MMB-2201, Synthetic cannabinoid, VEGF	Al-Eitan, Alahmad, Ajeen, Altawil, Khair, Kharmah, Alghamdi	Journal of cannabis research	2024	SpringerLink	Excluded	Duplicated
10.1186/s42238-024-00255-7	Evaluation of the metabolic activity, angiogenic impacts, and GSK-3Œ≤ signaling of the synthetic cannabinoid MMB-2201 on human cerebral microvascular endothelial cells.	Angiogenesis is an intrinsic physiological process involving the formation of new capillaries from existing ones. Synthetic cannabinoids refer to a class of human-made chemicals that are primarily designed to mimic the effects of delta-9-tetrahydrocannabinol, the primary psychoactive compound in cannabis. Studies investigating the association between synthetic cannabinoids and cellular reactions …	Angiogenesis, Cannabinoid receptors, GSK-3Œ≤, MMB-2201, Synthetic cannabinoid, VEGF	Al-Eitan, Alahmad, Ajeen, Altawil, Khair, Kharmah, Alghamdi	Journal of cannabis research	2024	Scopus	Excluded	Not related to cancer
10.1007/s00210-024-03322-1	Effect of EMB-FUBINACA on brain endothelial cell angiogenesis: Expression analysis of angiogenic markers.	Angiogenesis is the process by which blood vessels are generated from preexisting ones. Synthetic cannabinoids represent new psychoactive substances that bind to the cannabinoid receptor 1 (CB1R) and cannabinoid receptor 2 (CB2R) and simulate similar effects of tetrahydrocannabinol, the primary component found in cannabis. In the present study, we used the synthetic cannabinoid EMB-FUBINACA to st…	Angiogenesis, Cell viability, EMB-FUBINACA, Human brain endothelial cells, Synthetic cannabinoids	Al-Eitan, Kharmah	Naunyn-Schmiedeberg's archives of pharmacology	2025	Scopus	Excluded	Not related to brain cancer
10.22038/IJBMS.2023.71819.15605	Assessment of the proliferative and angiogenic effects of the synthetic cannabinoid (R)-5-fluoro ADB on human cerebral microvascular endothelial cells.	The process of vascular formation, also known as angiogenesis, primarily relies on endothelial cell proliferation, migration, and invasion. In recent years, it has been discovered that synthetic cannabinoids (SCs) may potentially impact angiogenic processes within the body. We evaluated the impact of the synthetic cannabinoid (R)-5-Fluoro-ADB on the proliferation rate and angiogenesis in Human Ce…	Brain, Cannabinoids, Endothelial cells, Glycogen synthase kinase 3 beta, Vascular endothelial growth - factors	Al-Eitan, Zuhair, Khair, Alghamdi	Iranian journal of basic medical sciences	2024	Scopus	Excluded	Not related to cancer
10.1186/s43556-024-00240-9	Epigallocatechin-3-gallate therapeutic potential in human diseases: molecular mechanisms and clinical studies.	Green tea has garnered increasing attention across age groups due to its numerous health benefits, largely attributed to Epigallocatechin 3-gallate (EGCG), its key polyphenol. EGCG exhibits a wide spectrum of biological activities, including antioxidant, anti-inflammatory, antibacterial, anticancer, and neuroprotective properties, as well as benefits for cardiovascular and oral health. This revie…	Cancer therapy, Epigallocatechin gallate, Natural products, Neuroinflammation, Neurological disorders, Targeted therapy	Alam, Gulzar, Akhtar, Rashid, Zulfareen, Tanuja, Shamsi, Hassan	Molecular biomedicine	2024	SpringerLink	Excluded	Not original article
10.3390/tropicalmed9020035	Anthelmintic Effect of Cannabidiol against Echinococcus granulosus sensu stricto.	Cystic echinococcosis is a global parasitic zoonosis caused by infection with the larval stage of Echinococcus granulosus sensu lato. Cystic echinococcosis affects more than 1 million people worldwide, causing important economic costs in terms of management and livestock associated losses. Albendazole is the main drug used in treating human cystic echinococcosis. In spite of this, its low aqueous…	Echinococcus granulosus sensu stricto, cannabidiol, cystic echinococosis, phytomedicine	Albani, Fuentes, Ram√≠rez, Pensel, Gatti, Albanese, Nutter, Aguirre, Di Iorio, Elissondo	Tropical medicine and infectious disease	2024	Scopus	Excluded	Not related to cancer
10.3389/fonc.2022.1085686	Phytoradiotherapy to enhance cancer treatment outcomes with cannabidiol, bitter melon juice, and plant hemoglobin.	Despite technological advances in radiation therapy for cancer treatment, many patient populations still experience mediocre survival percentages, local control, and quality of life. Additionally, much of the world lacks access to expensive, modern treatment options. The need for innovative, cost-effective solutions that can improve patient treatment outcomes is essential. Phytomedicines have bee…	anemia, bitter melon juice (BMJ), cannabidiol (CBD), pancreatic adenocarcinoma, phytomedicines, phytoradiotherapy, plant hemoglobin, radiotherapy	Alfonzetti, Moreau, Yasmin-Karim, Ngwa, Avery, Goia	Frontiers in oncology	2022	Scopus	Excluded	Not original article
10.1016/j.bioorg.2024.107817.	Tetrahydrocarbazoles incorporating 5-arylidene-4-thiazolinones as potential antileukemia and antilymphoma targeting tyrosine kinase and tubulin polymerase enzymes: Design, synthesis, structural, biological and molecular docking studies.	Finding effective and selective anticancer agents is a top medical priority due to high clinical treatment demand. However, current anticancer agents have serious side effects and resistance development remains a big concern. This creates an urgent need for new multitarget drugs that could solve these problems. Tetrahydrocarbazoles and 5-arylidene-4-thiazolinones have always attracted researchers…	4-thiazolinone, Del√©pine reaction, Leukemia, Lymphoma, Tetrahydrocarbazole, Tubulin, Tyrosine kinase	Ali, Mohammed, Kariuki, El-Awady, H M Abdu-Allah	Bioorganic chemistry	2024	ScienceDirect	Excluded	Not related to brain cancer
10.1016/j.jss.2022.02.002	Thromboembolic Outcomes in Tetrahydrocannabinol-Positive Trauma Patients¬†With Traumatic Brain Injury.	Traumatic brain injury (TBI) is a significant source of morbidity and mortality in the United States. Recent shifts in state legislation have increased the use of recreational and medical marijuana. While cannabinoids and tetrahydrocannabinol (THC) have known anti-inflammatory effects, the impact of preinjury THC use on clinical outcomes in the setting of severe TBI is unknown. We hypothesized th…	Outcomes, Stroke, Tetrahydrocannabinol, Trauma	Ali, Tatum, Olubowale, McGrew, Duchesne, Taghavi	The Journal of surgical research	2022	Scopus	Excluded	Not related to cancer
10.1016/j.ejcb.2023.151337.	Ceramides and ceramide synthases in cancer: Focus on apoptosis and autophagy.	Different studies corroborate a role for ceramide synthases and their downstream products, ceramides, in modulation of apoptosis and autophagy in the context of cancer. These mechanisms of regulation, however, appear to be context dependent in terms of ceramides' fatty acid chain length, subcellular localization, and the presence or absence of their downstream targets. Our current understanding o…	Autophagy cell death, Drug development, Lipidomic analysis, Mitochondrial cell death	Alizadeh, da Silva Rosa, Weng, Jacobs, Lorzadeh, Ravandi, Vitorino, Pecic, Zivkovic, Stark, Shojaei, Ghavami	European journal of cell biology	2023	ScienceDirect	Excluded	Not original article
10.1007/s12272-022-01420-3	Neurological disorders of COVID-19: insights to applications of natural products from plants and microorganisms.	In addition to the typical respiratory manifestations, various disorders including involvement of the nerve system have been detected in COVID-19 ranging from 22 to 36%.¬†Although growing records are focusing on neurological aspects of COVID-19, the pathophysiological mechanisms and related therapeutic methods remain¬†obscure. Considering the increased concerns of SARS-CoV-2 potential for more se…	Drug discovery, Natural products, Neurological complications, SARS-CoV-2	Almasi, Dang, Mohammadipanah, Li	Archives of pharmacal research	2022	SpringerLink	Excluded	Not related to cancer
10.3390/ph17091245	Molecular Targets of Minor Cannabinoids in Breast Cancer: In Silico and In Vitro Studies.	Breast cancer therapy has been facing remarkable changes. Classic treatments are now combined with other therapies to improve efficacy and surpass resistance. Indeed, the emergence of resistance demands the development of novel therapeutic approaches. Due to key estrogen signaling, estrogen receptor-positive (ER+) breast cancer treatment has always been focused on aromatase inhibition and ER modu…	androgen receptor, aromatase, breast cancer, estrogen receptor, medicinal cannabis, phytocannabinoids	Almeida, Palmeira, Valente, Correia-da-Silva, Vinggaard, Sousa, Teixeira, Amaral	Pharmaceuticals (Basel, Switzerland)	2024	Scopus	Excluded	Not related to brain cancer
10.1016/j.fochx.2024.101233.	Polyphenol-rich fermented hempseed ethanol extracts improve obesity, oxidative stress, and neural health in high-glucose diet-induced Caenorhabditis elegans.	Whole hempseed (WHS), fermented whole hempseed (FWHS), dehulled hempseed (DHS), and fermented dehulled hempseed (FDHS) ethanol extracts were tested for their toxicity and physiological benefits in relation to their phenolic profiles. The safety of all samples was confirmed by the absence of toxic effects on HepG2 cells. FWHS exhibited the highest capacity to inhibit lipase activity (70.80%) and a…	Fermentation, Neural health, Pediococcus acidilactici SRCM201591, Phenolic identification, Toxicity, UHPLC-Q-TOF-MS/MS2	Aloo, Barathikannan, Oh	Food chemistry: X	2024	ScienceDirect	Excluded	Not related to cancer
10.1007/s00204-024-03781-8	Cannabidivarin and cannabigerol induce unfolded protein response and angiogenesis dysregulation in placental trophoblast HTR-8/SVneo cells.	Cannabidivarin (CBDV) and cannabigerol (CBG) are minor phytocannabinoids from Cannabis sativa, whose health benefits have been reported. However, studies about the impact of these cannabinoids on fundamental cellular processes in placentation are scarce. Placental development involves physiological endoplasmic reticulum (ER) stress, however when exacerbated it can lead to altered angiogenesis and…	Angiogenesis, Cannabidivarin, Cannabigerol, Cannabinoids, Endoplasmic reticulum stress, Placenta	Alves, Amaral, Gon√ßalves, Teixeira, Correia-da-Silva	Archives of toxicology	2024	SpringerLink	Excluded	Not related to cancer
10.1016/j.tox.2023.153614	Effects of a combination of cannabidiol and delta-9-tetrahydrocannabinol on key biological functions of HTR-8/SVneo extravillous trophoblast cells.	In recent years, cannabis use has increased among pregnant women. In addition, the phytocannabinoids cannabidiol (CBD) and delta-9-tetrahydrocannabinol (THC) alone or in combination are being used for therapeutical applications. THC and CBD are able to cross the placenta and a lot remains unknown concerning their impact on angiogenesis and extravillous trophoblasts' (EVTs) migration and invasion,…	Angiogenesis, Cannabidiol, Cell invasion, Delta-9-tetrahydrocannabinol, Epithelial-mesenchymal transition, Extravillous trophoblast cells	Alves, Amaral, Teixeira, Correia-da-Silva	Toxicology	2023	Scopus	Excluded	Duplicated
10.1016/j.tox.2023.153614.	Effects of a combination of cannabidiol and delta-9-tetrahydrocannabinol on key biological functions of HTR-8/SVneo extravillous trophoblast cells.	In recent years, cannabis use has increased among pregnant women. In addition, the phytocannabinoids cannabidiol (CBD) and delta-9-tetrahydrocannabinol (THC) alone or in combination are being used for therapeutical applications. THC and CBD are able to cross the placenta and a lot remains unknown concerning their impact on angiogenesis and extravillous trophoblasts' (EVTs) migration and invasion,…	Angiogenesis, Cannabidiol, Cell invasion, Delta-9-tetrahydrocannabinol, Epithelial-mesenchymal transition, Extravillous trophoblast cells	Alves, Amaral, Teixeira, Correia-da-Silva	Toxicology	2023	ScienceDirect	Excluded	Not related to cancer
10.1159/000519534	The Effect of Cannabidiol Coated by Nano-Chitosan on Learning and Memory, Hippocampal CB1 and CB2 Levels, and Amyloid Plaques in an Alzheimer's Disease Rat Model.	Using nanoparticle (NP) drugs can have better effects on the target tissue in various diseases. Alzheimer's disease (AD) is one of the degenerative neurological diseases that due to its high prevalence, requires the use of more appropriate treatments. Therefore, the aim of this study was consideration of the effect of cannabidiol (CBD) coated by nano-chitosan on learning and memory, hippocampal c…	Alzheimer‚Äôs disease, Cannabidiol, Cannabinoid receptor type 1, Cannabinoid receptor type 2, Nano-chitosan	Amini, Abdolmaleki	Neuropsychobiology	2022	Scopus	Excluded	Not related to cancer
10.3390/ph15080937	Benzothiazole Derivatives Endowed with Antiproliferative Activity in Paraganglioma and Pancreatic Cancer Cells: Structure-Activity Relationship Studies and Target Prediction Analysis.	The antiproliferative effects played by benzothiazoles in different cancers have aroused the interest for these molecules as promising antitumor agents. In this work, a library of phenylacetamide derivatives containing the benzothiazole nucleus was synthesized and compounds were tested for their antiproliferative activity in paraganglioma and pancreatic cancer cell lines. The novel synthesized co…	antiproliferative, benzothiazole, gemcitabine combination, pancreatic cancer, paraganglioma, target prediction	Amoroso, De Lellis, Florio, Moreno, Agamennone, De Filippis, Giampietro, Maccallini, Fern√°ndez, Recio, Cama, Fantacuzzi, Ammazzalorso	Pharmaceuticals (Basel, Switzerland)	2022	Scopus	Excluded	Not related to brain cancer
10.1021/acs.jnatprod.3c00172	Synthesis and Evaluation of Natural and Unnatural Tetrahydrocannabiorcol for Its Potential Use in Neuropathologies.	(-)-trans-Œî9-Tetrahydrocannabinol (trans-(-)-Œî9-THC) has shown neuroprotective potential, but its medicinal benefits are not fully exploited due to the limitations of psychoactive properties. The lower homologues are non-psychoactive in nature but lack comprehensive scientific validation regarding neuroprotective potential. The present study describes the synthesis of non-psychoactive lower hom…	NA	Anand, Anand, Rashid, Painuli, Malik, Singh	Journal of natural products	2024	PubMed	Excluded	Not related to cancer
10.1128/spectrum.02407-21.	Culture on Selective Media and Amplicon-Based Sequencing of 16S rRNA from Spontaneous Brain Abscess-the View from the Diagnostic Laboratory.	Forty-one stored samples from cases of spontaneous brain abscess were investigated to gain insight into the natural history, causative agents, and relevant laboratory diagnostics of a rare infection. Samples from a larger collection were selected based on retrospective analysis of patient records. All samples were subjected to amplicon sequencing of 16S rRNA gene fragments. Supplementary culture …	Fusobacterium, Parvimonas, odontogenic infection, oropharyngeal microbiota, polymicrobial	Andersen, Bergholt, Ridderberg, N√∏rskov-Lauritsen	Microbiology spectrum	2022	ScienceDirect	Excluded	Not related to cannabinoids
10.1007/s40122-022-00465-y	Cannabinoids as a Potential Alternative to Opioids in the Management of Various Pain Subtypes: Benefits, Limitations, and Risks.	Pain is a global phenomenon encompassing many subtypes that include neuropathic, musculoskeletal, acute postoperative, cancer, and geriatric pain. Traditionally, opioids have been a mainstay pharmacological agent for managing many types of pain. However, opioids have been a subject of controversy with increased addiction, fatality rates, and cost burden on the US healthcare system. Cannabinoids h…	Cancer pain, Cannabinoids, Cannabis, Cannabis-based medicines, Chronic pain, Geriatric pain, Musculoskeletal pain, Neuropathic pain, Opioids, Postoperative pain	Ang, Sidharthan, Lai, Hussain, Patel, Gulati, Henry, Kaye, Orhurhu	Pain and therapy	2023	PubMed	Excluded	Not related to cancer
10.1038/s41385-021-00455-x	Cannabinoids induce functional Tregs by promoting tolerogenic DCs via autophagy and metabolic reprograming.	The generation of functional regulatory T cells (Tregs) is essential to keep tissue homeostasis and restore healthy immune responses in many biological and inflammatory contexts. Cannabinoids have been pointed out as potential therapeutic tools for several diseases. Dendritic cells (DCs) express the endocannabinoid system, including the cannabinoid receptors CB1 and CB2. However, how cannabinoids…	NA	Angelina, P√©rez-Diego, L√≥pez-Abente, R√ºckert, Nombela, Akdis, Mart√≠n-Fontecha, Akdis, Palomares	Mucosal immunology	2022	Scopus	Excluded	Not related to cancer
10.1016/j.bioorg.2022.105793	Non-psychotropic cannabinoids as inhibitors of TET1 protein.	Non-psychotropic cannabinoids (e.g., cannabidiol, cannabinol and cannabigerol) are contained in numerous alimentary and medicinal products. Therefore, predicting and studying their possible side effects, such as changes in DNA methylation, is an important task for assessing the safety of these products. Interference with TET enzymes by chelating ferrous ions can contribute to the altered methylat…	Cannabinoids, DNA methylation, Epigenetic, Iron chelation, TET1 protein	Antonyov√°, Kej√≠k, Brogyanyi, Kapl√°nek, Vesel√°, Abramenko, Ocelka, Masa≈ô√≠k, Matkowski, Gburek, Abel, Goede, Preissner, Novotn√Ω, Jakubek	Bioorganic chemistry	2022	Scopus	Excluded	Not related to cancer
10.1002/agg2.20376	Temporal cannabinoids profile and biomass yield in cannabigerol dominant industrial hemp under different planting dates in southern Florida	Industrial hemp (Cannabis sativa L.) commercialization in Florida is mainly challenged by the lack of suitable essential oil hemp cultivars with _-9-tetrahydrocannabinol (THC) concentration below the legal threshold. However, previous studies have only evaluated cannabidiol (CBD)-dominant industrial hemp cultivars but not the cultivars primarily grown for cannabigerol (CBG) production. Hence, fie…	NA	Anuj Chiluwal, Saroop S. Sandhu, Mike Irey, Flint Johns, Richard Sanchez, Hardev Sandhu	Agrosystems, Geosciences & Environment	2023	Scopus	Excluded	Not related to cancer
10.1038/s41531-024-00788-x	GPR37 processing in neurodegeneration: a potential marker for Parkinson's Disease progression rate.	The orphan G protein-coupled receptor 37 (GPR37), widely associated with Parkinson's disease (PD), undergoes proteolytic processing under physiological conditions. The N-terminus domain is proteolyzed by a disintegrin and metalloproteinase 10 (ADAM-10), which generates various membrane receptor forms and ectodomain shedding (ecto-GPR37) in the extracellular environment. We investigated the proces…	NA	Argerich, Garma, L√≥pez-Cano, √Ålvarez-Montoya, G√≥mez-Acero, Fern√°ndez-Due√±as, Mu√±oz-Manchado, Aso, Boxer, Andres-Benito, Svenningsson, Ciruela	NPJ Parkinson's disease	2024	PubMed	Excluded	Not related to cancer
10.1007/s40263-023-01046-z	A Semi-Naturalistic, Open-Label Trial Examining the Effect of Prescribed Medical Cannabis on Neurocognitive Performance.	Medical cannabis use is increasing in Australia and other jurisdictions, yet little is known about the effects of medical cannabis on cognitive function. Findings from studies of non-medical ('recreational') cannabis may not be applicable to patients using prescribed medical cannabis to manage a health condition. In this semi-naturalistic, open-label trial, patients with various health conditions…	NA	Arkell, Manning, Downey, Hayley	CNS drugs	2023	PubMed	Excluded	Not related to cancer
10.3390/brainsci13071092	Low Doses of Œ≤-Caryophyllene Reduced Clinical and Paraclinical Parameters of an Autoimmune Animal Model of Multiple Sclerosis: Investigating the Role of CB2 Receptors in Inflammation by Lymphocytes and Microglial.	Multiple Sclerosis (MS) is a prevalent inflammatory disease in which the immune system plays an essential role in the damage, inflammation, and demyelination of central nervous system neurons (CNS). The cannabinoid receptor type 2 (CB2) agonists possess anti-inflammatory effects against noxious stimuli and elevate the neuronal survival rate. We attempted to analyze the protective impact of low do…	EAE, Multiple Sclerosis, cannabinoid receptor, lymphocytes, microglia, Œ≤-Caryophyllene	Askari, Baradaran Rahimi, Shafiee-Nick	Brain sciences	2023	Scopus	Excluded	Not related to cancer
10.1016/j.ejmech.2024.116357.	Discovery and optimization of narrow spectrum inhibitors of Tousled like kinase 2 (TLK2) using quantitative structure activity relationships.	The oxindole scaffold has been the center of several kinase drug discovery programs, some of which have led to approved medicines. A series of two oxindole matched pairs from the literature were identified where TLK2 was potently inhibited as an off-target kinase. The oxindole has long been considered a promiscuous kinase inhibitor template, but across these four specific literature oxindoles TLK…	Kinase chemical tool, Kinase inhibitors, Oxindole, Quantitative structure-activity relationship (QSAR), Tousled like kinase 2 (TLK2)	Asquith, East, Laitinen, Alamillo-Ferrer, Hartikainen, Wells, Axtman, Drewry, Tizzard, Poso, Willson, Johnson	European journal of medicinal chemistry	2024	ScienceDirect	Excluded	Not related to brain cancer
10.1007/s12672-022-00556-4	Exploring the role of Nrf2 signaling in glioblastoma multiforme.	Glioblastoma multiforme (GBM) is one of the most aggressive glial cell tumors in adults. Although current treatment options for GBM¬†offer some therapeutic benefit, median survival remains poor and does not generally exceed 14¬†months. Several genes, such as isocitrate dehydrogenase (IDH) enzyme and O6-methylguanine-DNA methyltransferase (MGMT), have been implicated in pathogenesis of the disease…	Glioblastoma, JAK‚ÄìSTAT, MAP/ERK, Molecular signaling pathways, Nrf-2 expression, Temozolomide, c-Myc	Awuah, Toufik, Yarlagadda, Mikhailova, Mehta, Huang, Kundu, Lopes, Benson, Mykola, Vladyslav, Alexiou, Alghamdi, Hashem, Md Ashraf	Discover oncology	2022	SpringerLink	Excluded	Not original article
10.1089/can.2022.0133	Cannabinoids as Immune System Modulators: Cannabidiol Potential Therapeutic Approaches and Limitations.	Introduction: Cannabidiol (CBD) is the second most abundant Phytocannabinoid in Cannabis extracts. CBD has a binding affinity for several cannabinoid and cannabinoid-associated receptors. Epidiolex (oral CBD solution) has been lately licensed by the Food and Drug Administration (FDA) for the treatment of pediatric epileptic seizures. Methods: In this review, we discussed the most promising applic…	COVID-19, cancer, cannabidiol, cannabinoids, chronic inflammatory disease, irritable bowel syndrome, neurological pathologies	Aziz, Nguyen, Oumeslakht, Bensussan, Ben Mkaddem	Cannabis and cannabinoid research	2023	PubMed	Excluded	Not original article
10.1038/s41596-023-00932-6	Nano-CUT&Tag for multimodal chromatin profiling at single-cell resolution.	The ability to comprehensively analyze the chromatin state with single-cell resolution is crucial for understanding gene regulatory principles in heterogenous tissues or during development. Recently, we developed a nanobody-based single-cell CUT&Tag (nano-CT) protocol to simultaneously profile three epigenetic modalities-two histone marks and open chromatin state-from the same single cell. Nano-C…	NA	B√°rcenas-Walls, Ansaloni, Herv√©, Strandback, Nyman, Castelo-Branco, Barto≈°oviƒç	Nature protocols	2024	SpringerLink	Excluded	Not related to cannabinoids
10.3390/biomedicines11010074	Cannabidiol Decreases Intestinal Inflammation in the Ovariectomized Murine Model of Postmenopause.	Cannabidiol (CBD) (25 mg/kg peroral) treatment was shown to improve metabolic outcomes in ovariectomized (OVX) mice deficient in 17Œ≤-estradiol (E2). Herein, CBD effects on intestinal and hepatic bile acids (BAs) and inflammation were investigated. Following RNA sequencing of colon tissues from vehicle (VEH)- or CBD-treated sham surgery (SS) or OVX mice (n = 4 per group), differentially expressed…	bile acids, cannabidiol, estrogen deficiency, gut organoids, inflammation, ovariectomized mice, postmenopause, transcriptomics	Bacalia, Tveter, Palmer, Douyere, Martinez, Sui, Roopchand	Biomedicines	2022	Scopus	Excluded	Not related to cancer
10.3390/cells12202450	In Vitro Antiproliferative Effect of Cannabis Extract PHEC-66 on Melanoma Cell Lines.	Melanoma, an aggressive form of skin cancer, can be fatal if not diagnosed and treated early. Melanoma is widely recognized to resist advanced cancer treatments, including immune checkpoint inhibitors, kinase inhibitors, and chemotherapy. Numerous studies have shown that various Cannabis sativa extracts exhibit potential anticancer effects against different types of tumours both in vitro and in v…	C. sativa, PHEC-66, cannabinoids, melanoma, skin cancer	Bachari, Nassar, Telukutla, Zomer, Dekiwadia, Piva, Mantri	Cells	2023	Scopus	Excluded	Not related to brain cancer
10.3390/cells13030268	Evaluating the Mechanism of Cell Death in Melanoma Induced by the Cannabis Extract PHEC-66.	Research suggests the potential of using cannabinoid-derived compounds to function as anticancer agents against melanoma cells. Our recent study highlighted the remarkable in vitro anticancer effects of PHEC-66, an extract from Cannabis sativa, on the MM418-C1, MM329, and MM96L melanoma cell lines. However, the complete molecular mechanism behind this action remains to be elucidated. This study a…	C. sativa, PHEC-66, apoptosis, cannabinoids, melanoma, skin	Bachari, Nassar, Telukutla, Zomer, Piva, Mantri	Cells	2024	Scopus	Excluded	Not related to brain cancer
10.1186/s41747-022-00276-y	A practical solution to estimate the sample size required for clinical prediction models generated from observational research on data.	Estimating the required sample size is crucial when developing and validating clinical prediction models. However, there is no consensus about how to determine the sample size in such a setting. Here, the goal was to compare available methods to define a practical solution to sample size estimation for clinical predictive models, as applied to Horizon 2020 PRIMAGE as a case study. Three different…	Clinical predictive models, PRIMAGE, Paediatric oncology, Radiology, Sample size calculation	Baeza-Delgado, Cerd√° Alberich, Carot-Sierra, Veiga-Canuto, Mart√≠nez de Las Heras, Raza, Mart√≠-Bonmat√≠	European radiology experimental	2022	SpringerLink	Excluded	Not related to cannabinoids
10.1007/s00213-024-06683-w	Emerging roles of cannabinoid receptor CB2 receptor in the central nervous system: therapeutic target for CNS disorders.	The endocannabinoid system (ECS) belongs to the G protein-coupled receptor family of cell membranes and is associated with neuropsychiatric conditions, and neurodegenerative diseases. Cannabinoid 2 receptors (CB2) are expressed in the central nervous system (CNS) on microglia and subgroups of neurons and are involved in various behavioural processes via immunological and neural regulation. The ob…	AC pathway, CB2 receptors, Endocannabinoid system, MAPK pathway, Neurodegeneration diseases, Neuroinflammation	Bala, Porel, Aran	Psychopharmacology	2024	SpringerLink	Excluded	Not original article
10.1016/j.pediatrneurol.2025.01.014.	Challenges in Management of Febrile Infection-Related Epilepsy Syndrome: Real-World Experience From a Large Cohort of Pediatric Patients.	Febrile infection-related epilepsy syndrome (FIRES) is a catastrophic neuroinflammatory disorder with refractory status epilepticus. The disease management continues to pose significant challenges. A retrospective observational study of patients with FIRES managed at tertiary care centers in India. The follow-up outcome was assessed using the Clinical Assessment Scale in Autoimmune Encephalitis (…	CASE, FIRES, Immunomodulation, Ketogenic diet, Outcomes, Pediatric	Bandi, Jain, Lingappa, Sharma, Kannoth, Konanki	Pediatric neurology	2025	ScienceDirect	Excluded	Not related to cancer
10.1016/j.phymed.2024.155858.	Cellular and molecular mechanisms underlying the potential of betulinic acid in cancer prevention and treatment.	Betulinic acid (BA), which is a pentacyclic triterpenoid found in the bark of plane, birch, and eucalyptus trees, has emerged as a compound of significant interest in scientific research due to its potential therapeutic applications. BA has a range of well-documented pharmacological and biological effects, including antibacterial, immunomodulatory, diuretic, antiviral, antiparasitic, antidiabetic…	Apoptosis, Betulinic acid, Cancer, Nanomedicine, Proliferation	Banerjee, Banerjee, Bishayee, Da Silva, Sukocheva, Tse, Casarcia, Bishayee	Phytomedicine : international journal of phytotherapy and phytopharmacology	2024	ScienceDirect	Excluded	Not original article
10.1021/acsmedchemlett.1c00600	GPCR Inhibition in Treating Lymphoma.	G protein-coupled receptors (GPCRs) are important classes of cell surface receptors involved in multiple physiological functions. Aberrant expression, upregulation, and mutation of GPCR signaling pathways are frequent in many types of cancers, promoting hyperproliferation, angiogenesis, and metastasis. Recent studies showed that alterations of GPCRs are involved in different lymphoma types. Herei…	NA	Barreca, Span√≤, Raimondi, Bivacqua, Giuffrida, Montalbano, Cavalli, Bertoni, Barraja	ACS medicinal chemistry letters	2022	Scopus	Excluded	Not related to brain cancer
10.1038/s41598-022-21715-1	Design and function of targeted endocannabinoid nanoparticles.	Nanoparticles and nano-delivery systems are constantly being refined and developed for biomedical applications such as imaging, gene therapy, and targeted delivery of drugs. Nanoparticles deliver beneficial effects by both release of their cargo and by liberation of their constitutive structural components. The N-acylethanolamines linoleoyl ethanolamide (LEA) and oleoyl ethanolamide (OEA) both ex…	NA	Barrie, Manolios, Stuart, Chew, Arnold, Sadsad, De Campo, Knott, White, Booth, Ali, Moghaddam	Scientific reports	2022	PubMed	Excluded	Not related to cancer
10.1016/j.bpc.2024.107290.	Advanced applications of Nanodiscs-based platforms for antibodies discovery.	Due to their fundamental biological importance, membrane proteins (MPs) are attractive targets for drug discovery, with cell surface receptors, transporters, ion channels, and membrane-bound enzymes being of particular interest. However, due to numerous challenges, these proteins present underutilized opportunities for discovering biotherapeutics. Antibodies hold the promise of exquisite specific…	Antibodies, Antigens, Cell-free protein expression, Membrane proteins, Nanodiscs, SMALP	Baskakova, Kuzmichev, Karbyshev	Biophysical chemistry	2024	ScienceDirect	Excluded	Not original article
10.3390/ijms25010074	Cannabinoids in Treating Chemotherapy-Induced Nausea and Vomiting, Cancer-Associated Pain, and Tumor Growth.	Cannabis has been used as an herbal remedy for thousands of years, and recent research indicates promising new uses in medicine. So far, some studies have shown cannabinoids to be safe in helping mitigate some cancer-associated complications, including chemotherapy-induced nausea and vomiting, cancer-associated pain, and tumor growth. Researchers have been particularly interested in the potential…	antitumor, cancer, cannabidiol, nausea, pain management, vomiting, Œî-9-tetrahydrocannabinol	Bathula, Maciver	International journal of molecular sciences	2023	PubMed	Excluded	Not original article
10.1093/schbul/sbab153	Anandamide Hydrolysis Inhibition Reverses the Long-Term Behavioral and Gene Expression Alterations Induced by MK-801 in Male Rats: Differential CB1 and CB2 Receptor-Mediated Effects.	NMDA receptor blockade in rodents is commonly used to induce schizophrenia-like behavioral abnormalities, including cognitive deficits and social dysfunction. Aberrant glutamate and GABA transmission, particularly in adolescence, is implicated in these behavioral abnormalities. The endocannabinoid system modulates glutamate and GABA transmission, but the impact of endocannabinoid modulation on co…	CB1, CB2, NMDA receptor, URB597, animal model, schizophrenia	Bauminger, Zaidan, Akirav, Gaisler-Salomon	Schizophrenia bulletin	2022	Scopus	Excluded	Not related to cancer
10.1186/s12875-022-01946-x	Knowledge, experiences, and attitudes of Australian General Practitioners towards medicinal cannabis: a 2021-2022 survey.	Medicinal cannabis (MC) products have been available on prescription in Australia for around six years. General practitioners (GPs) are at the forefront of MC prescribing and recent years have seen substantial increases in prescription numbers. This study examined the current knowledge, experiences, and attitudes of Australian GPs around MC. We also compared our findings to those of an earlier 20…	Cannabinoid, Cannabis, Doctor, General practice, Medicinal cannabis	Bawa, McCartney, Manocha, McGregor	BMC primary care	2022	PubMed	Excluded	Not related to brain cancer
10.1089/can.2021.0187	Cannabinoids to Improve Health-Related Quality of Life in Patients with Neurological or Oncological Disease: A Meta-Analysis.	Background: Cannabinoids have been suggested to alleviate frequently experienced symptoms of reduced mental well-being such as anxiety and depression. Mental well-being is an important subdomain of health-related quality of life (HRQoL). Reducing symptoms and maintaining HRQoL are particularly important in malignant primary brain tumor patients, as treatment options are often noncurative and prog…	anxiety, brain tumors, cannabidiol, depression, glioma, Œî9-tetrahydrocannabinol	Belgers, R√∂ttgering, Douw, Klein, Ket, van de Ven, W√ºrdinger, van Linde, Niers, Weber, Olde Rikkert, Lopez-Sendon, Arrieta, Svendsen, Chagas, de Almeida, Kouwenhoven, de Witt Hamer	Cannabis and cannabinoid research	2023	PubMed	Excluded	Not related to cancer
10.1016/j.ijbiomac.2024.132968	Eukaryotic Initiation Translation Factor 2A activation by cannabidiolic acid alters the protein homeostasis balance in glioblastoma cells.	Eukaryotic Initiation Translation Factor 2A (EIF2A) is considered to be primarily responsible for the initiation of translation when a cell is subjected to stressful conditions. However, information regarding this protein is still incomplete. Using a combination of proteomic approaches, we demonstrated that EIF2A is the molecular target of the naturally occurring bioactive compound cannabidiolic …	EIF2A, Eukaryotic translation machinery, Protein interaction, Proteomics, Ubiquitination	Bellone, Syed, Vitale, Sigismondo, Mensitieri, Pollastro, Amodeo, Appendino, De Tommasi, Krijgsveld, Dal Piaz	International journal of biological macromolecules	2024	PubMed	Selected	New mechanistic insights
10.1016/j.ijbiomac.2024.132968.	Eukaryotic Initiation Translation Factor 2A activation by cannabidiolic acid alters the protein homeostasis balance in glioblastoma cells.	Eukaryotic Initiation Translation Factor 2A (EIF2A) is considered to be primarily responsible for the initiation of translation when a cell is subjected to stressful conditions. However, information regarding this protein is still incomplete. Using a combination of proteomic approaches, we demonstrated that EIF2A is the molecular target of the naturally occurring bioactive compound cannabidiolic …	EIF2A, Eukaryotic translation machinery, Protein interaction, Proteomics, Ubiquitination	Bellone, Syed, Vitale, Sigismondo, Mensitieri, Pollastro, Amodeo, Appendino, De Tommasi, Krijgsveld, Dal Piaz	International journal of biological macromolecules	2024	ScienceDirect	Excluded	Duplicated
10.3390/ph15101166	The Synthetic Cannabinoid URB447 Exerts Antitumor and Antimetastatic Effect in Melanoma and Colon Cancer.	The endocannabinoid system is widespread through the body and carries out a wide variety of functions. However, its involvement in other pathologies, such as cancer, still needs further attention. We aim to investigate the role of CB2 receptor during melanoma and colorectal cancer (CRC) aggressiveness and metastatic growth in the liver. We used the synthetic cannabinoid URB447, a known CB2 agonis…	URB447, cannabinoids, colon cancer, liver metastasis, melanoma	Benedicto, Arteta, Duranti, Alonso-Alconada	Pharmaceuticals (Basel, Switzerland)	2022	Scopus	Excluded	Not related to brain cancer
10.1016/j.wneu.2023.06.032.	Does Propofol Effect Site (Brain) Concentration Predicted by Target-Controlled Infusion Correlate with Propofol Measured in the Brain? An Exploratory Study in Neurosurgical Patients.	Total intravenous anesthesia with propofol can be administered by target-controlled infusion pumps, which work on the principles of pharmacokinetic modeling. While designing this model, neurosurgical patients were excluded as the surgical site and drug action site remained the same (brain). Whether the predicted set propofol concentration and the actual brain site concentration correlate, especia…	Albumin, Blood-brain barrier, Cerebrospinal fluid, Chromatography, Propofol, Target-controlled infusion	Beniwal, Muthuchellappan, Vazhayil, Sharma, Dn, Anand Shravanthi, Kumar, Philip, Benegal	World neurosurgery	2023	ScienceDirect	Excluded	Not related to cancer
10.1016/j.clnu.2023.01.015	Exploration of fMRI brain responses to oral sucrose after Roux-en-Y gastric bypass in obese yucatan minipigs in relationship with microbiota and metabolomics profiles.	In most cases, Roux-en-Y gastric bypass (RYGBP) is an efficient intervention to lose weight, change eating behavior and improve metabolic outcomes in obese patients. We hypothesized that weight loss induced by RYGBP in obese Yucatan minipigs would induce specific modifications of the gut-brain axis and neurocognitive responses to oral sucrose stimulation in relationship with food intake control. …	Bariatric surgery, Brain, Functional MRI, Gastric bypass, Microbiota, Obesity	Bergeat, Coquery, Gautier, Clotaire, Vincent, Rom√©, Gu√©rin, Le Hu√´rou-Luron, Blat, Thibault, Val-Laillet	Clinical nutrition (Edinburgh, Scotland)	2023	PubMed	Excluded	Not related to cancer
10.3390/cancers14215203	Evaluation of Concomitant Use of Anticancer Drugs and Herbal Products: From Interactions to Synergic Activity.	CAM is used by about 40% of cancer patients in Western Countries, with peaks of 80% for breast cancer patients. Cancer patients use CAM to boost immune function, to control cancer symptoms and treatment-related side effects, and to improve health-related quality of life (HR-QoL) and survival. Unfortunately, self-prescription of natural remedies in cancer patients can lead to unexpected toxicities…	alternative, cancer, chemotherapy, complementary, interactions, medicine, synergism	Berretta, Dal Lago, Tinazzi, Ronchi, La Rocca, Montella, Di Francia, Facchini, Bignucolo, Montopoli	Cancers	2022	Scopus	Excluded	Not original article
10.1186/s12865-022-00493-5	Macrophage-targeted anti-CCL2 immunotherapy enhances tumor sensitivity to 5-fluorouracil in a Balb/c-CT26 murine colon carcinoma model measured using diffuse reflectance spectroscopy.	Immunotherapy in colorectal cancer (CRC) regulates specific immune checkpoints and, when used in combination with chemotherapy, can improve patient prognosis. One specific immune checkpoint is the recruitment of circulating monocytes that differentiate into tumor-associated macrophages (TAMs) and promote tumor angiogenesis. Changes in vascularization can be non-invasively assessed via diffuse ref…	Colorectal cancer, Diffuse reflectance spectroscopy, Immunomodulation, Tumor-associated macrophages	Bess, Greening, Rajaram, Muldoon	BMC immunology	2022	SpringerLink	Excluded	Not related to brain cancer
10.3390/ijms24021407	Hepatitis C Virus Infection Upregulates Plasma Phosphosphingolipids and Endocannabinoids and Downregulates Lysophosphoinositols.	A mass spectrometry-based lipidomic investigation of 30 patients with chronic hepatitis C virus (HCV) infection and 30 age- and sex-matched healthy blood donor controls was undertaken. The clustering and complete separation of these two groups was found by both unsupervised and supervised multivariate data analyses. Three patients who had spontaneously cleared the virus and three who were success…	FAAH1, GPR55, SPHK1, bioactive lipid, endocannabinoidome, fatty acid amide, hepatitis C virus, lysophosphatidylinositol, metabolomics, sphingosine 1-phosphate	Beyoƒülu, Schwalm, Semmo, Huwiler, Idle	International journal of molecular sciences	2023	Scopus	Excluded	Not related to cancer
10.3390/cimb46040227	Phytocannabinoids CBD, CBG, and their Derivatives CBD-HQ and CBG-A Induced In Vitro Cytotoxicity in 2D and 3D Colon Cancer Cell Models.	Phytocannabinoids, compounds found in Cannabis sativa L., are used in oncology and palliative care to reduce the adverse reactions of standard therapies. Cancer patients use formulations of Cannabis sativa L. to manage the anxiety, pain, and nausea associated with cancer treatment, and there is growing evidence that some of them may exhibit anticancer properties. In this study, we tested the anti…	Cannabis sativa L., SW-620 cell line, cannabidiol, cannabidiol hydroquinone, cannabigerol, cannabigerolic acid, colon cancer, phytocannabinoids	Bƒôben, Siwiela, Szyjka, Graczyk, Rzepka, Barg, Moreira	Current issues in molecular biology	2024	Scopus	Excluded	Not related to brain cancer
10.1186/s12885-023-11792-4	A randomised phase II trial of temozolomide with or without cannabinoids in patients with recurrent glioblastoma (ARISTOCRAT): protocol for a multi-centre, double-blind, placebo-controlled trial.	Glioblastoma (GBM) is the most common adult malignant brain tumour, with an incidence of 5 per 100,000 per year in England. Patients with tumours showing O6-methylguanine-DNA methyltransferase (MGMT) promoter methylation represent around 40% of newly diagnosed GBM. Relapse/tumour recurrence is inevitable. There is no agreed standard treatment for patients with GBM, therefore, it is aimed at delay…	Adverse events, Brain cancer, Cannabinoids, Glioblastoma, Nabiximols, Overall survival, Progression free survival, Randomised phase II trial, Sativex, Temozolomide, Tumour	Bhaskaran, Savage, Patel, Collinson, Mant, Boele, Brazil, Meade, Buckle, Lax, Billingham, Short	BMC cancer	2024	Scopus	Excluded	Duplicated
10.1186/s12885-023-11792-4	A randomised phase II trial of temozolomide with or without cannabinoids in patients with recurrent glioblastoma (ARISTOCRAT): protocol for a multi-centre, double-blind, placebo-controlled trial.	Glioblastoma (GBM) is the most common adult malignant brain tumour, with an incidence of 5 per 100,000 per year in England. Patients with tumours showing O6-methylguanine-DNA methyltransferase (MGMT) promoter methylation represent around 40% of newly diagnosed GBM. Relapse/tumour recurrence is inevitable. There is no agreed standard treatment for patients with GBM, therefore, it is aimed at delay…	Adverse events, Brain cancer, Cannabinoids, Glioblastoma, Nabiximols, Overall survival, Progression free survival, Randomised phase II trial, Sativex, Temozolomide, Tumour	Bhaskaran, Savage, Patel, Collinson, Mant, Boele, Brazil, Meade, Buckle, Lax, Billingham, Short	BMC cancer	2024	SpringerLink	Excluded	Duplicated
10.1186/s12885-023-11792-4	A randomised phase II trial of temozolomide with or without cannabinoids in patients with recurrent glioblastoma (ARISTOCRAT): protocol for a multi-centre, double-blind, placebo-controlled trial.	Glioblastoma (GBM) is the most common adult malignant brain tumour, with an incidence of 5 per 100,000 per year in England. Patients with tumours showing O6-methylguanine-DNA methyltransferase (MGMT) promoter methylation represent around 40% of newly diagnosed GBM. Relapse/tumour recurrence is inevitable. There is no agreed standard treatment for patients with GBM, therefore, it is aimed at delay…	Adverse events, Brain cancer, Cannabinoids, Glioblastoma, Nabiximols, Overall survival, Progression free survival, Randomised phase II trial, Sativex, Temozolomide, Tumour	Bhaskaran, Savage, Patel, Collinson, Mant, Boele, Brazil, Meade, Buckle, Lax, Billingham, Short	BMC cancer	2024	PubMed	Selected	Combinational therapy
10.1038/s41467-023-37874-2	Targeting advanced prostate cancer with STEAP1 chimeric antigen receptor T cell and tumor-localized IL-12 immunotherapy.	Six transmembrane epithelial antigen of the prostate 1 (STEAP1) is a cell surface antigen for therapeutic targeting in prostate cancer. Here, we report broad expression of STEAP1 relative to prostate-specific membrane antigen (PSMA) in lethal metastatic prostate cancers and the development of a STEAP1-directed chimeric antigen receptor (CAR) T cell therapy. STEAP1 CAR T cells demonstrate reactivi…	NA	Bhatia, Kamat, Pariva, Wu, Tsao, Sasaki, Sun, Javier, Nutt, Coleman, Hitchcock, Zhang, Rudoy, Gulati, Patel, Roudier, True, Srivastava, Morrissey, Haffner, Nelson, Priceman, Ishihara, Lee	Nature communications	2023	SpringerLink	Excluded	Duplicated
10.1038/s41467-023-37874-2	Targeting advanced prostate cancer with STEAP1 chimeric antigen receptor T cell and tumor-localized IL-12 immunotherapy.	Six transmembrane epithelial antigen of the prostate 1 (STEAP1) is a cell surface antigen for therapeutic targeting in prostate cancer. Here, we report broad expression of STEAP1 relative to prostate-specific membrane antigen (PSMA) in lethal metastatic prostate cancers and the development of a STEAP1-directed chimeric antigen receptor (CAR) T cell therapy. STEAP1 CAR T cells demonstrate reactivi…	NA	Bhatia, Kamat, Pariva, Wu, Tsao, Sasaki, Sun, Javier, Nutt, Coleman, Hitchcock, Zhang, Rudoy, Gulati, Patel, Roudier, True, Srivastava, Morrissey, Haffner, Nelson, Priceman, Ishihara, Lee	Nature communications	2023	Scopus	Excluded	Not related to brain cancer
10.1016/j.bbadis.2022.166428.	PAX9 reactivation by inhibiting DNA methyltransferase triggers antitumor effect in oral squamous cell carcinoma.	Aberrant DNA hypermethylation is associated with oral carcinogenesis. Procaine, a local anesthetic, is a DNA methyltransferase (DNMT) inhibitor that activates anticancer mechanisms. However, its effect on silenced tumor suppressor gene (TSG) activation and its biological role in oral squamous cell carcinoma (OSCC) remain unknown. Here, we report procaine inhibited DNA methylation by suppressing D…	Apoptosis, Autophagy, Differentiation, Oral squamous cell carcinoma, PAX9, Stemness	Bhol, Mishra, Patil, Sahu, Kirtana, Manna, Shanmugam, Sethi, Patra, Bhutia	Biochimica et biophysica acta. Molecular basis of disease	2022	ScienceDirect	Excluded	Not related to brain cancer
10.1186/s42238-024-00250-y	Review of the current ongoing clinical trials exploring the possible anti-anxiety effects of cannabidiol.	Anxiety disorders (ADs) are a complex group of mental disorders and majorly contribute to the global health-related burden. Symptoms and clinical management differ widely depending on the specific diagnosis. There is a need for new, more effective pharmacological treatments for these patients as many patients do not respond to treatment and treatment is not available for several types of AD. The …	Anxiety disorders, Cannabidiol, Clinical trials, Narrative review	Bhuller, Schlage, Hoeng	Journal of cannabis research	2024	SpringerLink	Excluded	Not original article
10.1016/j.archoralbio.2024.106110	DNA damage and cell death in human oral squamous cell carcinoma cells: The potential biological effects of cannabidiol.	The present study examined the in vitro effects on oral squamous cell carcinoma cells (HSC-3) of cannabidiol (CBD), the main chemical component of Cannabis, proposed as a novel adjuvant therapy in the treatment of cancers. Cell viability (MTT assay), morphology (SEM), apoptosis and cell cycle (flow cytometry), and DNA damage (phospho-Œ≥-H2AX immunofluorescence) were evaluated. Cytotoxicity was ev…	Apoptosis, Cannabidiol, Cell cycle arrest, DNA damage, HSC-3 cell, Oral cancer	Billi, Pagano, Pancrazi, Valenti, Bruscoli, Di Michele, Febo, Grignani, Marinucci	Archives of oral biology	2025	Scopus	Excluded	Duplicated
10.1016/j.archoralbio.2024.106110.	DNA damage and cell death in human oral squamous cell carcinoma cells: The potential biological effects of cannabidiol.	The present study examined the in vitro effects on oral squamous cell carcinoma cells (HSC-3) of cannabidiol (CBD), the main chemical component of Cannabis, proposed as a novel adjuvant therapy in the treatment of cancers. Cell viability (MTT assay), morphology (SEM), apoptosis and cell cycle (flow cytometry), and DNA damage (phospho-Œ≥-H2AX immunofluorescence) were evaluated. Cytotoxicity was ev…	Apoptosis, Cannabidiol, Cell cycle arrest, DNA damage, HSC-3 cell, Oral cancer	Billi, Pagano, Pancrazi, Valenti, Bruscoli, Di Michele, Febo, Grignani, Marinucci	Archives of oral biology	2025	ScienceDirect	Excluded	Not related to brain cancer
10.1021/acs.jproteome.2c00244.	Deep Phosphoproteome Landscape of Interhemispheric Functionality of Neuroanatomical Regions of the Human Brain.	Post-translational modifications (PTMs) are one of the compulsive and predominant biological processes that regulate the diverse molecular mechanism, modulate the onset of disease, and are the reason behind the functional diversity of proteins. Despite the widespread research findings in neuroproteomics, one of the key drawbacks has been the lack of proteome-level knowledge of hemispheric lateral…	brain hemisphere, interhemispheric brain proteome map, neuroanatomical regions, phosphopeptides, phosphoproteome, phosphosites, synapse	Biswas, Kumari, Lach√©n-Montes, Dutta, Agrawal, Samanta, Shenoy, Halder, Fern√°ndez-Irigoyen, Padhye, Santamar√≠a, Srivastava	Journal of proteome research	2023	ScienceDirect	Excluded	Not related to cancer
10.3389/fphar.2022.823132	Chronic Administration of Cannabinoid Receptor 2 Agonist (JWH-133) Increases Ectopic Ovarian Tumor Growth and Endocannabinoids (Anandamide and 2-Arachidonoyl Glycerol) Levels in Immunocompromised SCID Female Mice.	Cannabinoid-based therapies are increasingly being used by cancer patients to treat chemotherapy-induced nausea and vomiting. Recently, cannabinoids have gained increased attention for their effects on cancer growth. Indeed, the effect of CB2 (JWH-015, JWH-133) agonists on breast cancer models have shown to reduce the size of breast cancer tumors. However, these studies assessing breast cancer pr…	2-arachidnoylglycerol, CB2 cannabinoid agonist, JWH-133, anandamide, ovarian cancer, tumor growth	Blanton, McHann, De Selle, Dancel, Redondo, Molehin, German, Trasti, Pruitt, Castro-Piedras, Guindon	Frontiers in pharmacology	2022	Scopus	Excluded	Not related to brain cancer
10.3390/cells13242108	Anandamide Inhibits Vascular Smooth Muscle Migration, Endothelial Adhesion Protein Expression and Monocyte Adhesion of Human Coronary Artery Cells.	Endocannabinoids have been shown to play a complex role in the pathophysiology of a number of cardiovascular disorders. In the present study, the effects of the two major endocannabinoids anandamide (AEA) and 2-arachidonoylglycerol (2-AG) were investigated in human coronary artery smooth muscle cells (HCASMC) and human coronary artery endothelial cells (HCAEC) with regard to potential atheroprote…	2-arachidonoylglycerol, anandamide, endocannabinoid, endothelial cells, human coronary artery, migration, monocyte adhesion, smooth muscle cells, vascular cell adhesion molecule-1	Blessing, Teichmann, Hinz	Cells	2024	Scopus	Excluded	Not related to cancer
10.1016/j.fct.2022.113458	Evaluation of the anti-inflammatory effects of selected cannabinoids and terpenes from Cannabis Sativa employing human primary leukocytes.	Cannabis is well established as possessing immune modulating activity. The objective of this study was to evaluate the anti-inflammatory properties of selected cannabis-derived terpenes and cannabinoids. Based on their activity in cannabis-chemovar studies, Œ±-pinene, trans-nerolidol, D-limonene, linalool and phytol were the selected terpenes evaluated. The cannabinoid compounds evaluated include…	Anti-inflammatory, Cannabidiol, Cannabinoids, Cannabis, Immunomodulation, Terpenes	Blevins, Bach, Crawford, Zhou, Henriquez, Rizzo, Sermet, Khan, Turner, Small-Howard, Kaminski	Food and chemical toxicology : an international journal published for the British Industrial Biological Research Association	2022	Scopus	Excluded	Not related to cancer
10.1016/j.ejphar.2021.174702.	Valdecoxib blocks rat TRPV2 channels.	The transient receptor potential vanilloid 2 (TRPV2) channel is broadly expressed in a multitude of different tissues and is implicated in the pathology of several diseases, such as the progression of different cancer types. However, a lack of specific, potent and non-toxic TRPV2 activators and inhibitors complicate further studies to clarify the role of TRPV2. We here present valdecoxib as a nov…	Electrophysiology, Fluorometric calcium assays, TRPV2, Valdecoxib	Bluhm, Raudszus, Wagner, Urban, Schaefer, Hill	European journal of pharmacology	2022	ScienceDirect	Excluded	Not related to cancer
10.1007/s10571-022-01263-y	The Role of Cannabinoids in CNS Development: Focus on Proliferation and Cell Death.	The active principles of Cannabis sativa are potential treatments for several diseases, such as pain, seizures and anorexia. With the increase in the use of cannabis for medicinal purposes, a more careful assessment of the possible impacts on embryonic development becomes necessary. Surveys indicate that approximately 3.9% of pregnant women use cannabis in a recreational and/or medicinal manner. …	Apoptosis, Cannabinoids, Cell death, Development, Endocannabinoids, Proliferation	Bockmann, Brito, Madeira, da Silva Sampaio, de Melo Reis, Fran√ßa, Calaza	Cellular and molecular neurobiology	2023	SpringerLink	Excluded	Not original article
10.1007/s13139-024-00865-2	Are the Nuclear Neuro-Imaging Biomarkers Reliable?	NA	NA	Bom, Kim, Yun, Kang	Nuclear medicine and molecular imaging	2024	SpringerLink	Excluded	Not original article
10.1021/acs.jmedchem.1c01806.	Reversible Monoacylglycerol Lipase Inhibitors: Discovery of a New Class of Benzylpiperidine Derivatives.	Monoacylglycerol lipase (MAGL) is the enzyme responsible for the metabolism of 2-arachidonoylglycerol in the brain and the hydrolysis of peripheral monoacylglycerols. Many studies demonstrated beneficial effects deriving from MAGL inhibition for neurodegenerative diseases, inflammatory pathologies, and cancer. MAGL expression is increased in invasive tumors, furnishing free fatty acids as pro-tum…	NA	Bononi, Di Stefano, Poli, Ortore, Meier, Masetto, Caligiuri, Rizzolio, Macchia, Chicca, Avan, Giovannetti, Vagaggini, Brai, Dreassi, Valoti, Minutolo, Granchi, Gertsch, Tuccinardi	Journal of medicinal chemistry	2022	ScienceDirect	Excluded	Not related to brain cancer
10.1016/j.pdpdt.2023.103723	Multi-charged nanoemulsion for photodynamic treatment of glioblastoma cell line in 2D and 3D in vitro models.	Multi-charged nanoemulsions (NE) were designed to deliver Cannabidiol (CBD), Indocyanine green (ICG), and Protoporphyrin (PpIX) to treat glioblastoma (GBM) through Photodynamic Therapy (PDT). The phase-inversion temperature (PIT) method resulted in a highly stable NE that can be scaled easily, with a six-month shelf-life. We observed the quasi-spherical morphology of the nanoemulsions without any…	Cannabidiol, GBM, Multi-charged nanoemulsions, Photodynamic therapy, Spheroids	Borges, Gusm√£o, Tedesco	Photodiagnosis and photodynamic therapy	2023	PubMed	Selected	Formulation studies
10.1016/j.pdpdt.2023.103723.	Multi-charged nanoemulsion for photodynamic treatment of glioblastoma cell line in 2D and 3D in vitro models.	Multi-charged nanoemulsions (NE) were designed to deliver Cannabidiol (CBD), Indocyanine green (ICG), and Protoporphyrin (PpIX) to treat glioblastoma (GBM) through Photodynamic Therapy (PDT). The phase-inversion temperature (PIT) method resulted in a highly stable NE that can be scaled easily, with a six-month shelf-life. We observed the quasi-spherical morphology of the nanoemulsions without any…	Cannabidiol, GBM, Multi-charged nanoemulsions, Photodynamic therapy, Spheroids	Borges, Gusm√£o, Tedesco	Photodiagnosis and photodynamic therapy	2023	ScienceDirect	Excluded	Duplicated
10.1016/j.pdpdt.2023.103723	Multi-charged nanoemulsion for photodynamic treatment of glioblastoma cell line in 2D and 3D in vitro models.	Multi-charged nanoemulsions (NE) were designed to deliver Cannabidiol (CBD), Indocyanine green (ICG), and Protoporphyrin (PpIX) to treat glioblastoma (GBM) through Photodynamic Therapy (PDT). The phase-inversion temperature (PIT) method resulted in a highly stable NE that can be scaled easily, with a six-month shelf-life. We observed the quasi-spherical morphology of the nanoemulsions without any…	Cannabidiol, GBM, Multi-charged nanoemulsions, Photodynamic therapy, Spheroids	Borges, Gusm√£o, Tedesco	Photodiagnosis and photodynamic therapy	2023	Scopus	Excluded	Duplicated
10.1002/ptr.7458	Non-psychotropic Cannabis sativa L. phytocomplex modulates microglial inflammatory response through CB2 receptors-, endocannabinoids-, and NF-Œ∫B-mediated signaling.	Cannabis sativa L. is increasingly emerging for its protective role in modulating neuroinflammation, a complex process orchestrated among others by microglia, the resident immune cells of the central nervous system. Phytocannabinoids, especially cannabidiol (CBD), terpenes, and other constituents trigger several upstream and downstream microglial intracellular pathways. Here, we investigated the …	Cannabis sativa L., cannabidiol, inflammation, microglia, phytocomplex, Œ≤-Caryophyllene	Borgonetti, Benatti, Governa, Isoldi, Pellati, Alboni, Tascedda, Montopoli, Galeotti, Manetti, Miraldi, Biagi, Rigillo	Phytotherapy research : PTR	2022	Scopus	Excluded	Not related to cancer
10.1007/s00210-024-03082-y	Application of nanoparticles in breast cancer treatment: a systematic review.	It is estimated that cancer is the second leading cause of death worldwide. The primary or secondary cause of cancer-related mortality for women is breast cancer. The main treatment method for different types of cancer is chemotherapy with drugs. Because of less water solubility of chemotherapy drugs or their inability to pass through membranes, their body absorbs them inadequately, which lowers …	Breast cancer, Control release, Drug delivery, Nanoparticles, Target site	Bourang, Noruzpour, Jahanbakhsh Godekahriz, Ebrahimi, Amani, Asghari Zakaria, Yaghoubi	Naunyn-Schmiedeberg's archives of pharmacology	2024	SpringerLink	Excluded	Not original article
10.1007/s12035-023-03352-5	Neuronal Store-Operated Calcium Channels.	The endoplasmic reticulum (ER) is the major intracellular calcium (Ca2+) storage compartment in eukaryotic cells. In most instances, the mobilization of Ca2+ from this store is followed by a delayed and sustained uptake of Ca2+ through Ca2+-permeable channels of the cell surface named store-operated Ca2+ channels (SOCCs). This gives rise to a store-operated Ca2+ entry (SOCE) that has been thoroug…	Brain, Calcium channels, Endoplasmic reticulum, Orai, STIM	Bouron	Molecular neurobiology	2023	SpringerLink	Excluded	Not original article
10.1007/s11357-023-00883-6	Involvement of ApoE4 in dementia with Lewy bodies in the prodromal and demented stages: evaluation of the Strasbourg cohort.	ApoE4 as a risk factor for dementia with Lewy bodies (DLB) is still an issue. We sought to determine the involvement of ApoE4 according to different clinical parameters in our cohort of patients from Strasbourg, France. ApoE genotyping was performed on the AlphaLewyMA cohort. In this cohort, 197 patients were genotyped: 105 DLB patients, 37 Alzheimer's disease (AD) patients, 29 patients with AD/D…	Alzheimer‚Äôs disease, ApoE4, Cerebrospinal fluid biomarkers, Dementia, Dementia with Lewy bodies, Prodromal, Years of education	Bousiges, Cretin, Muller, Botzung, Sanna, Anthony, Philippi, Demuynck, Blanc	GeroScience	2024	SpringerLink	Excluded	Not related to cancer
10.1016/j.ijpharm.2024.125153	A novel injectable nanotherapeutic platform increasing the bioavailability and anti-tumor efficacy of Arachidonylcyclopropylamide on an ectopic non-small cell lung cancer xenograft model: A randomized controlled trial.	Rapid progressing non-small cell lung adenocarcinoma (NSCLC) decreases treatment success. Cannabinoids emerge as drug candidates for NSCLC due to their anti-tumoral capabilities. We previously reported the controlled release of Arachidonylcyclopropylamide (ACPA) selectively targeting cannabinoid 1 (CB1) receptor in NSCLC cells in vitro. Hydrophobic polymers like polycaprolactone (PCL) offer prolo…	Arachidonylcyclopropylamide (ACPA), Cannabinoids, Nanomedicine, Nanoparticle-based drug delivery system, Non-small cell lung cancer, Polycaprolactone (PCL)	Boyacƒ±oƒülu, Varan, Bilensoy, Aykut, Re√ßber, Nemutlu, Kƒ±lƒ±√ß, Korkusuz	International journal of pharmaceutics	2025	Scopus	Excluded	Duplicated
10.1016/j.ijpharm.2024.125153.	A novel injectable nanotherapeutic platform increasing the bioavailability and anti-tumor efficacy of Arachidonylcyclopropylamide on an ectopic non-small cell lung cancer xenograft model: A randomized controlled trial.	Rapid progressing non-small cell lung adenocarcinoma (NSCLC) decreases treatment success. Cannabinoids emerge as drug candidates for NSCLC due to their anti-tumoral capabilities. We previously reported the controlled release of Arachidonylcyclopropylamide (ACPA) selectively targeting cannabinoid 1 (CB1) receptor in NSCLC cells in vitro. Hydrophobic polymers like polycaprolactone (PCL) offer prolo…	Arachidonylcyclopropylamide (ACPA), Cannabinoids, Nanomedicine, Nanoparticle-based drug delivery system, Non-small cell lung cancer, Polycaprolactone (PCL)	Boyacƒ±oƒülu, Varan, Bilensoy, Aykut, Re√ßber, Nemutlu, Kƒ±lƒ±√ß, Korkusuz	International journal of pharmaceutics	2025	ScienceDirect	Excluded	Not related to brain cancer
10.3390/molecules29163784	Phytocompounds and Nanoformulations for Anticancer Therapy: A Review.	Cancer is a complex disease that affects millions of people and remains a major public health problem worldwide. Conventional cancer treatments, including surgery, chemotherapy, immunotherapy, and radiotherapy, have limited achievements and multiple drawbacks, among which are healthy tissue damage and multidrug-resistant phenotype onset. Increasing evidence shows that many plants' natural product…	anticancer therapy, combined therapies, drug delivery, drug resistance, human cancer, nanocarriers, nanoformulations, nanomedicine, natural products, phytocompounds	Bozzuto, Calcabrini, Colone, Condello, Dupuis, Pellegrini, Stringaro	Molecules (Basel, Switzerland)	2024	PubMed	Excluded	Not original article
10.1200/JCO.23.02596	Cannabis and Cannabinoids in Adults With Cancer: ASCO Guideline.	To guide clinicians, adults with cancer, caregivers, researchers, and oncology institutions on the medical use of cannabis and cannabinoids, including synthetic cannabinoids and herbal cannabis derivatives; single, purified cannabinoids; combinations of cannabis ingredients; and full-spectrum cannabis. A systematic literature review identified systematic reviews, randomized controlled trials (RCT…	NA	Braun, Bohlke, Abrams, Anderson, Balneaves, Bar-Sela, Bowles, Chai, Damani, Gupta, Hallmeyer, Subbiah, Twelves, Wallace, Roeland	Journal of clinical oncology : official journal of the American Society of Clinical Oncology	2024	Scopus	Excluded	Not original article
10.1016/j.ijpharm.2023.122651	Oral lipid-based formulations alter delivery of cannabidiol to different anatomical regions in the brain.	Delivery to the brain is a challenging task due to its protection by the blood-brain barrier (BBB). Lipids and fatty acids are reported to affect the permeability of the BBB, although this has not been reported following oral administration. Cannabidiol (CBD) has high therapeutic potential in the brain, therefore, this work investigated CBD delivery to anatomical brain regions following oral admi…	Blood-brain barrier, Brain regions, Cannabidiol, Lipid-based drug delivery, Oral	Brookes, Jewell, Feng, Bradshaw, Butler, Gershkovich	International journal of pharmaceutics	2023	Scopus	Excluded	Duplicated
10.1016/j.ijpharm.2023.122651.	Oral lipid-based formulations alter delivery of cannabidiol to different anatomical regions in the brain.	Delivery to the brain is a challenging task due to its protection by the blood-brain barrier (BBB). Lipids and fatty acids are reported to affect the permeability of the BBB, although this has not been reported following oral administration. Cannabidiol (CBD) has high therapeutic potential in the brain, therefore, this work investigated CBD delivery to anatomical brain regions following oral admi…	Blood-brain barrier, Brain regions, Cannabidiol, Lipid-based drug delivery, Oral	Brookes, Jewell, Feng, Bradshaw, Butler, Gershkovich	International journal of pharmaceutics	2023	ScienceDirect	Excluded	Not related to cancer
10.1038/s44276-024-00088-0	Cannabidiol and fluorinated derivative anti-cancer properties against glioblastoma multiforme cell lines, and synergy with imidazotetrazine agents.	Glioblastoma multiforme (GBM) is an aggressive cancer with poor prognosis, partly due to resistance to the standard chemotherapy treatment, temozolomide (TMZ). Phytocannabinoid cannabidiol (CBD) has exhibited anti-cancer effects against GBM, however, CBD's ability to overcome common resistance mechanisms to TMZ have not yet been investigated. 4'-Fluoro-cannabidiol (4'-F-CBD, or HUF-101/PECS-101) …	NA	Brookes, Kindon, Scurr, Alexander, Gershkovich, Bradshaw	BJC reports	2024	PubMed	Selected	Combinational therapy, new mechanistic insights
10.1007/s43440-024-00580-x	Cannabinoids in the treatment of glioblastoma.	Glioblastoma (GBM) is the most prevalent primary malignant tumor of the nervous system. While the treatment of other neoplasms is increasingly more efficacious the median survival rate of GBM patients remains low and equals about 14 months. Due to this fact, there are intensive efforts to find drugs that would help combat GBM. Nowadays cannabinoids are becoming more and more important in the fiel…	Cancer, Cannabinoids medical use, Glioblastoma	Buchalska, Kami≈Ñska, Owe-Larsson, Cudnoch-Jƒôdrzejewska	Pharmacological reports : PR	2024	SpringerLink	Excluded	Duplicated
10.1007/s43440-024-00580-x	Cannabinoids in the treatment of glioblastoma.	Glioblastoma (GBM) is the most prevalent primary malignant tumor of the nervous system. While the treatment of other neoplasms is increasingly more efficacious the median survival rate of GBM patients remains low and equals about 14 months. Due to this fact, there are intensive efforts to find drugs that would help combat GBM. Nowadays cannabinoids are becoming more and more important in the fiel…	Cancer, Cannabinoids medical use, Glioblastoma	Buchalska, Kami≈Ñska, Owe-Larsson, Cudnoch-Jƒôdrzejewska	Pharmacological reports : PR	2024	PubMed	Excluded	Not original article
10.3390/ijms252312738	Current and Potential Use of Biologically Active Compounds Derived from Cannabis sativa L. in the Treatment of Selected Diseases.	Cannabis sativa L. contains numerous compounds with antioxidant and anti-inflammatory properties, including the flavonoids and the cannabinoids, particularly Œî-9-tetrahydrocannabinol (THC) and cannabidiol (CBD). Cannabinoids have an effect on the endocannabinoid system (ECS), a cellular communication network, and are, hence, widely studied for medical applications. Epidiolex¬Æ, a 99% pure oral C…	anti-inflammatory properties, anticancer properties, antioxidant effects, antiviral effects, cannabidiol, cannabinoids, tetrahydrocannabinol	Bukowska	International journal of molecular sciences	2024	PubMed	Excluded	Not original article
10.3390/cells14020071	Synthetic CB1 Cannabinoids Promote Tunneling Nanotube Communication, Cellular Migration, and Epithelial-Mesenchymal Transition in Pancreatic PANC-1 and Colorectal SW-620 Cancer Cell Lines.	Metastasizing cancer cells surreptitiously can adapt to metabolic activity during their invasion. By initiating their communications for invasion, cancer cells can reprogram their cellular activities to initiate their proliferation and migration and uniquely counteract metabolic stress during their progression. During this reprogramming process, cancer cells' metabolism and other cellular activit…	CB1 cannabinoids, EMT, colorectal SW-620, inhibitor OP, migration, pancreatic PANC-1, tunneling nanotube	Bunsick, Baghaie, Li, Yaish, Aucoin, Skapinker, Aldbai, Szewczuk	Cells	2025	Scopus	Excluded	Not related to brain cancer
10.3390/cells13060480	Functional Selectivity of Cannabinoid Type 1 G Protein-Coupled Receptor Agonists in Transactivating Glycosylated Receptors on Cancer Cells to Induce Epithelial-Mesenchymal Transition Metastatic Phenotype.	Understanding the role of biased G protein-coupled receptor (GPCR) agonism in receptor signaling may provide novel insights into the opposing effects mediated by cannabinoids, particularly in cancer and cancer metastasis. GPCRs can have more than one active state, a phenomenon called either 'biased agonism', 'functional selectivity', or 'ligand-directed signaling'. However, there are increasing a…	CB1 receptor, MMP9, Neu1, PANC-1, RAW-blue, SEAP, SW-620, cannabinoid	Bunsick, Matsukubo, Aldbai, Baghaie, Szewczuk	Cells	2024	Scopus	Excluded	Not related to cancer
10.3390/vetsci11100501	In Vitro Antitumor Effect of Oils Rich in CBD and THC Cannabis Extract in Canine Prostate Carcinoma Cell Lines.	Prostate cancer is one of the leading causes of cancer-related deaths worldwide, even when diagnosed at an early stage in humans and dogs. Dogs have a significant incidence of spontaneous prostate cancer, which is highly similar to human androgen-independent prostate cancer and represents a valuable model for comparative studies. Cannabidiol (CBD) and Œî9-tetrahydrocannabinol (THC) are the two ma…	comparative oncology, medicinal plants, natural compounds, translational medicine	Calheiros, Pedro, Oliveira da Silva, Amorim, Alves, Laufer-Amorim	Veterinary sciences	2024	Scopus	Excluded	Not related to brain cancer
10.1016/j.lfs.2022.120596	The oncogenic lysophosphatidylinositol (LPI)/GPR55 signaling.	GPR55 is a class A orphan G protein-coupled receptor that has drawn important therapeutic attention in the last decade because of its role in pathophysiological processes including vascular functions, metabolic dysfunction, neurodegenerative disorders, or bone turnover among others. Several cannabinoids of phytogenic, endogenous, and synthetic nature have shown to modulate this receptor leading t…	Cannabinoid, GPR55, Lysolipid, Lysophosphatidylinositol (LPI), cancer	Calvillo-Robledo, Cervantes-Villagrana, Morales, Marichal-Cancino	Life sciences	2022	PubMed	Excluded	Not original article
10.1016/j.tiv.2024.105933	Effect of cannabidiol and hemp extract on viability and function of hepatocytes derived from human induced pluripotent stem cells.	Since the passage of the 2018 Agriculture Improvement Act (2018 Farm Bill), the number of products containing cannabis-derived compounds available to consumers have rapidly increased. Potential effects on liver function as a result from consumption of products containing cannabidiol (CBD), including hemp extracts, have been observed but the mechanisms for the effects are not fully understood. In …	CBD, Hemp extract, Hepatotoxicity, Human induced pluripotent stem cells, In vitro, Liver	Campasino, Yourick, Zhao, Sepehr, Vaught, Yourick, Sprando, Gao	Toxicology in vitro : an international journal published in association with BIBRA	2024	Scopus	Excluded	Not related to brain cancer
10.1016/j.pnpbp.2023.110924	Cannabinoid CB2 receptors and hypersensitivity to methamphetamine: Vulnerability to schizophrenia.	The human cannabinoid receptor 2 (CB2R) gene CNR2 has been associated with schizophrenia development. Inbred mice treated with the CB2R inverse agonist AM630 and challenged with methamphetamine (MAP) showed reduced prepulse inhibition (%PPI) response and locomotor hyperactivity, both behavioral measures in rodents that correlate with psychosis. Mice lacking CB2R on striatal dopaminergic neurons e…	Cannabinoid CB2 receptor, Dopaminergic neuron, Methamphetamine, Schizophrenia	Canseco-Alba, Tabata, Momoki, Tabassum, Horiuchi, Arinami, Onaivi, Ishiguro	Progress in neuro-psychopharmacology & biological psychiatry	2024	Scopus	Excluded	Not related to cancer
10.1007/s00381-022-05571-y	Dose-dependent seizure control with MEK inhibitor therapy for progressive glioma in a child with neurofibromatosis type 1.	Low-grade gliomas (LGGs) occurring in children can result in many different neurologic complications, including seizures. MEK inhibitors are increasingly being used to treat LGG, but their effect on associated neurologic symptoms has not been established. Here, we report a patient with neurofibromatosis type 1 (NF1), medically refractory epilepsy (MRE), and an extensive optic pathway glioma (OPG)…	Epilepsy, MEK inhibitor, NF1, Neurofibromatosis, Seizure, Selumetinib	Cantor, Meyer, Morris, Weisenberg, Brossier	Child's nervous system : ChNS : official journal of the International Society for Pediatric Neurosurgery	2022	SpringerLink	Excluded	Not related to cannabinoids
10.1007/s12104-024-10196-0	Solution NMR backbone resonance assignment of the full-length resistance-related calcium-binding protein Sorcin.	Sorcin is a penta-EF hand calcium-binding protein that confers multidrug resistance in cancer cells. It regulates cellular Ca2+ homeostasis by interacting with calcium channels such as Ryanodine receptor 2 and Sarcoplasmic/endoplasmic reticulum Ca2+-ATPase in a calcium-dependent manner. The crystal structure of the Sorcin has been determined in both calcium-free and calcium-bound states to unders…	NA	Carillo, He, Ye, Delaeter, Chen, Orban, Liu	Biomolecular NMR assignments	2024	SpringerLink	Excluded	Not related to cannabinoids
10.1089/can.2022.0344	Cannabinoids as Potential Cancer Therapeutics: The Concentration Conundrum.	Background: Studies have reported that cannabinoids, in particular Œî9-tetrahydrocannabinol (Œî9-THC) and cannabidiol (CBD), significantly reduce cancer cell viability in vitro. Unfortunately, treatment conditions vary significantly across reports. In particular, a majority of reports utilize conditions with reduced serum concentrations (0-3%) that may compromise the growth of the cells themselve…	CBD, HU-331, KM-233, THC, colorectal cancer, glioblastoma, melanoma, plasma protein binding, serum-free media	Carkaci-Salli, Raup-Konsavage, Karelia, Sun, Jiang, Lu, Vrana	Cannabis and cannabinoid research	2024	Scopus	Excluded	Duplicated
10.1089/can.2022.0344	Cannabinoids as Potential Cancer Therapeutics: The Concentration Conundrum.	Background: Studies have reported that cannabinoids, in particular Œî9-tetrahydrocannabinol (Œî9-THC) and cannabidiol (CBD), significantly reduce cancer cell viability in vitro. Unfortunately, treatment conditions vary significantly across reports. In particular, a majority of reports utilize conditions with reduced serum concentrations (0-3%) that may compromise the growth of the cells themselve…	CBD, HU-331, KM-233, THC, colorectal cancer, glioblastoma, melanoma, plasma protein binding, serum-free media	Carkaci-Salli, Raup-Konsavage, Karelia, Sun, Jiang, Lu, Vrana	Cannabis and cannabinoid research	2024	PubMed	Selected	New mechanistic insights
10.1039/d4an00070f	Development and validation of an HPLC-DAD method for the quantification of cannabigerol, cannabidiol, cannabinol and cannabichromene in human plasma and mouse matrices.	Cannabigerol, cannabidiol, cannabinol and cannabichromene are non-psychoactive phytocannabinoids, highly present in Cannabis sativa, for which numerous therapeutical applications have been described. However, additional pre-clinical and clinical data, including toxicopharmacokinetic and pharmacodynamic studies, remain required to support their use in clinical practice and new therapeutic applicat…	NA	Carona, Bicker, Fonseca, da Gra√ßa Campos, Falc√£o, Fortuna	The Analyst	2024	Scopus	Excluded	Not related to cancer
10.1016/j.heliyon.2024.e39938	Behavioral effects of two cannabidiol and cannabigerol-rich formulas on mice.	Cannabis sativa L. produces more than 100 specific bioactive compounds, known as cannabinoids. The major non-psychotropic Cannabis constituent is cannabidiol (CBD), which displays beneficial properties in a variety of medical conditions. However, the potential therapeutic role of other minor phytocannabinoids, such as cannabigerol (CBG), and their use in combination with CBD, has remained largely…	Behavior, Cannabidiol (CBD), Cannabigerol (CBG), Phytocannabinoids	Carone, Premoli, Bonini, Latsi, Maccarinelli, Memo	Heliyon	2024	Scopus	Excluded	Not related to cancer
10.3390/antiox13080887	Delta-9-Tetrahydrocannabinol Blocks Bone Marrow-Derived Macrophage Differentiation through Elimination of Reactive Oxygen Species.	Macrophages are vital components of the immune system and serve as the first line of defense against pathogens. Macrophage colony-stimulating factor (M-CSF) induces macrophage differentiation from bone marrow-derived cells (BMDCs). Œî9-tetrahydrocannabiol (THC), a phytocannabinoid from the Cannabis plant, has profound anti-inflammatory properties with significant effects on myeloid cells. To inve…	M-CSF, ROS, differentiation, tetrahydrocannabinol	Carter, Weyer-Nichols, Garcia-Sanchez, Wilson, Nagarkatti, Nagarkatti	Antioxidants (Basel, Switzerland)	2024	Scopus	Excluded	Not related to cancer
10.1016/j.cbi.2021.109743	Decreasing sperm quality in mice subjected to chronic cannabidiol exposure: New insights of cannabidiol-mediated male reproductive toxicity.	Cannabidiol (CBD) is a natural cannabinoid present in the Cannabis sativa plant, widely prescribed as an anticonvulsant drug, especially for pediatric use. However, its effects on male reproduction are still little investigated. Therefore, the present study assessed the effects of CBD on the spermatogenesis and sperm quality. For this, twenty-one-day-old Swiss mice received CBD for 34 consecutive…	Acrosome reaction, DNA fragmentation, Endocannabinoids, Oxidative stress, Sperm motility, Spermatogenesis	Carvalho, Rocha, Fernandes, Gon√ßalves, Souza, Ara√∫jo, Barbosa, Silva, Campos, Tomazett, Ghedini, Guimar√£es, Andersen, Santos, Mazaro-Costa	Chemico-biological interactions	2022	Scopus	Excluded	Not related to cancer
10.1016/j.jbior.2021.100857.	Extracellular vesicles derived from pancreatic cancer cells are enriched in the growth factor Midkine.	The growth factor Midkine is a heparin-binding cytokine originally discovered during the differentiation process induced by the retinoic acid in embryonal carcinoma cells. Several studies pointed out the key role of this protein in tumour progression and its elevated expression in different malignancies, including pancreatic cancer. New diagnostic and therapeutic tools are urgently required to tr…	Exosomes, Extracellular vesicles, Midkine, Pancreatic cancer, Tumour marker	Casari, Emmanouilidi, Domenichini, Falasca	Advances in biological regulation	2022	ScienceDirect	Excluded	Not related to brain cancer
10.1016/j.reprotox.2024.108761	Evaluation of cytoprotective effects of cannabidiol on neuroinflammation and neurogenesis process in rat offsprings.	Natural compounds include complex chemical compounds that exist in plants, animals and microbes. Due to their broad spectrum of pharmacological and biochemical actions, they have been widely used to treat multifactorial diseases, including cancer. In addition, their demonstrated neuroprotective properties strongly support their use in the treatment of neurological diseases. The present study inve…	Cannabidiol, Inflammation, Natural compounds, Neurogenesis, Neuroinflammation	Catakli, Erzurumlu, Asci, Savran, Sezer	Reproductive toxicology (Elmsford, N.Y.)	2024	PubMed	Excluded	Not related to cancer
10.1186/s40364-022-00389-x	MiR-1248: a new prognostic biomarker able to identify supratentorial hemispheric pediatric low-grade gliomas patients associated with progression.	Pediatric low-grade gliomas (pLGGs), particularly incompletely resected supratentorial tumours, can undergo progression after surgery. However to date, there are no predictive biomarkers for progression. Here, we aimed to identify pLGG-specific microRNA signatures and evaluate their value as a prognostic tool. We identified and validated supratentorial incompletey resected pLGG-specific microRNAs…	Pediatric low-grade gliomas, Personalized medicine, Prognostic biomarker, Risk stratification, Tumour progression, miR-1248	Catanzaro, Besharat, Carai, J√§ger, Splendiani, Colin, Po, Chiacchiarini, Citarella, Gianno, Cacchione, Miele, Diomedi Camassei, Gessi, Massimi, Locatelli, Jones, Figarella-Branger, Pfister, Mastronuzzi, Giangaspero, Ferretti	Biomarker research	2022	SpringerLink	Excluded	Not related to cannabinoids
10.1016/j.heliyon.2024.e24196.	A label free chemoproteomic-based platform to disclose cannabidiol molecular mechanism of action on chronic myelogenous leukemia cancer cells.	The discovery of the interactome of cannabidiol (CBD), a non-psychoactive cannabinoid from Cannabis sativa L., has been here performed on chronic myelogenous leukemia cancer cells, using an optimized chemo-proteomic stage, which links Drug Affinity Responsive Target Stability with Limited Proteolysis Multiple Reaction Monitoring approaches. The obtained results showed the ability of CBD to target…	Cannabidiol, Chemo-proteomics, Chronic myelogenous leukemia, Drug Affinity Responsive Target Stability, Limited proteolysis, Mass spectrometry, Multi-target activity	Ceccacci, Corsi, Spinelli, Caroli, Marani, Anceschi, Mozzicafreddo, Pellati, Monti	Heliyon	2024	ScienceDirect	Excluded	Not related to brain cancer
10.1021/acsmedchemlett.4c00233	Discovery of Ring-Annulated Analogues of Cannabidiol as Potential Anticancer Agents: Synthesis and Biological Evaluation.	Cannabidiol (CBD) is a nonpsychoactive cannabinoid derived from Cannabis sativa and its potential therapeutic effects extend beyond its well-known antiepileptic properties. Exploring CBD and its analogues as anticancer agents has gained significant attention in recent years. In this study, a series of novel ring-annulated analogues of CBD with oxazinyl moiety were synthesized and evaluated for th…	NA	Cham, Singh, Jamwal, Singh, Anand, Manhas, Sharma, Singh, Nandi, Singh, Singh	ACS medicinal chemistry letters	2024	Scopus	Excluded	Not related to brain cancer
10.1002/ptr.8413	Beta-Caryophyllene Augments Radiotherapy Efficacy in GBM by Modulating Cell Apoptosis and DNA Damage Repair via PPARŒ≥ and NF-Œ∫B Pathways.	Glioblastoma multiforme (GBM) is a highly aggressive brain malignancy with limited treatment options. Radiotherapy (RT) is often used for treating unresectable GBM; however, the outcomes are often limited due to the radioresistance of GBM. Therefore, the discovery of potential radiosensitizers to enhance GBM responses to RT is crucial. Beta-caryophyllene (BCP), a natural cannabinoid, promotes can…	NF‚ÄêŒ∫B, PPARŒ≥, beta‚Äêcaryophyllene, glioblastoma multiform, radiosensitization, radiotherapy	Chan, Lin, Kuo, Chuang	Phytotherapy research : PTR	2025	Scopus	Excluded	Duplicated
10.1002/ptr.8413	Beta-Caryophyllene Augments Radiotherapy Efficacy in GBM by Modulating Cell Apoptosis and DNA Damage Repair via PPARŒ≥ and NF-Œ∫B Pathways.	Glioblastoma multiforme (GBM) is a highly aggressive brain malignancy with limited treatment options. Radiotherapy (RT) is often used for treating unresectable GBM; however, the outcomes are often limited due to the radioresistance of GBM. Therefore, the discovery of potential radiosensitizers to enhance GBM responses to RT is crucial. Beta-caryophyllene (BCP), a natural cannabinoid, promotes can…	NF‚ÄêŒ∫B, PPARŒ≥, beta‚Äêcaryophyllene, glioblastoma multiform, radiosensitization, radiotherapy	Chan, Lin, Kuo, Chuang	Phytotherapy research : PTR	2025	PubMed	Selected	Combinational therapy
10.1007/s12672-024-01467-2	Mechanism of CXCL8 regulation of methionine metabolism to promote angiogenesis in gliomas.	Gliomas are the most common malignant brain tumors characterized by angiogenesis and invasive growth. A detailed understanding of its molecular characteristics could provide potential therapeutic targets. In the present study, we sought to explore the key gene CXCL8 in methionine metabolism in gliomas and its potential role in angiogenesis. U251 glioma cells were divided into control and methioni…	Angiogenesis, CXCL8, Glioma, Methionine metabolism	Chang, Pan, Jiang, Xu, Wang, Wang, Hu	Discover oncology	2024	SpringerLink	Excluded	Not related to cannabinoids
10.1089/can.2023.0108	Effects of Cannabidiol on the Functions of Chimeric Antigen Receptor T Cells in Hematologic Malignancies.	Introduction: CD19-chimeric antigen receptor (CAR) T cell therapy is a promising immunotherapy for cancer treatment that has shown remarkable clinical responses, leading to approval by the FDA for relapsed and refractory B cell hematological malignancy treatment. Cannabidiol (CBD) is a nonpsychoactive cannabinoid compound that has been utilized as a palliative treatment in cancer patients due to …	CD19, Cannabis sativa L., cannabidiol, chimeric antigen receptor T cells, immunomodulation	Chantarat, Pe, Suppipat, Vimolmangkang, Tawinwung	Cannabis and cannabinoid research	2024	Scopus	Excluded	Not related to brain cancer
10.1021/acs.jafc.4c01668	Effect of High-Tunnel and Open-Field Production on the Yield, Cannabinoids, and Volatile Profiles in Industrial Hemp (Cannabis sativa L.) Inflorescence.	This study discovered the impact of high-tunnel (i.e., unheated greenhouse) and open-field production on two industrial hemp cultivars (SB1 and CJ2) over their yield parameters, cannabinoid development, and volatile profiles. Development of neutral cannabinoids (CBD, THC, and CBC), acidic cannabinoids (CBDA, THCA, and CBCA), and total cannabinoids during floral maturation were investigated. The v…	CBC, CBD, THC, high tunnel, volatile profile	Charles, Gu, Archer, Auwarter, Hatterman-Valenti, Rao, Chen	Journal of agricultural and food chemistry	2024	Scopus	Excluded	Not related to cancer
10.1007/s12079-022-00700-3	A molecular network map of orexin-orexin receptor signaling system.	Orexins are excitatory neuropeptides, which are predominantly associated with feeding behavior, sleep-wake cycle and energy homeostasis. The orexinergic system comprises of HCRTR1 and HCRTR2, G-protein-coupled receptors of rhodopsin family and the endogenous ligands processed from HCRT pro-hormone, Orexin A and Orexin B. These neuropeptides are biosynthesized by the orexin neurons present in the …	Feeding, Hypothalamus, Orexin, PathVisio, Signaling pathway, Sleep	Chatterjee, Gopalakrishnan, Pullimamidi, Raj, Yelamanchi, Gangadharappa, Nair, Mahadevan, Raju, Keshava Prasad	Journal of cell communication and signaling	2023	SpringerLink	Excluded	Not related to cannabinoids
10.1021/acs.molpharmaceut.4c00811	Penetratin and Mannose-Functionalized Cannabidiol Lipid Nanoparticles Encapsulating the BDNF Gene Reduce Amyloid-Induced Inflammation.	Inflammation is emerging as a critical player in the disease progression of Alzheimer's disease (AD) by its interaction with amyloid beta plaques in a feed-forward loop. There is also a decline in the nourishment and enriching neurotrophic factor, brain-derived neurotrophic factor (BDNF), in the brain. Therefore, supplementing the brain with BDNF by gene delivery and delivering the anti-inflammat…	Alzheimer‚Äôs disease (AD), BDNF, Cannabidiol (CBD), amyloid, inflammation	Chaulagain, Singh	Molecular pharmaceutics	2025	Scopus	Excluded	Not related to cancer
10.1038/s41380-024-02656-9	PET imaging of neuroinflammation: any credible alternatives to TSPO yet?	Over the last decades, the role of neuroinflammation in neuropsychiatric conditions has attracted an exponentially growing interest. A key driver for this trend was the ability to image brain inflammation in vivo using PET radioligands targeting the Translocator Protein 18‚ÄâkDa (TSPO), which is known to be expressed in activated microglia and astrocytes upon inflammatory events as well as consti…	NA	Chauveau, Winkeler, Chalon, Boutin, Becker	Molecular psychiatry	2025	SpringerLink	Excluded	Not original article
10.1016/j.tox.2024.153884	Investigation of cannabidiol-induced cytotoxicity in human hepatic cells.	Cannabidiol (CBD) is one of the primary cannabinoids present in extracts of the plant Cannabis sativa L. A CBD-based drug, Epidiolex, has been approved by the U.S. FDA for the treatment of seizures in childhood-onset epileptic disorders. Although CBD-associated liver toxicity has been reported in clinical studies, the underlying mechanisms remain unclear. In this study, we demonstrated that CBD c…	Apoptosis, CBD, CYPs, ER stress, Liver toxicity, Topoisomerases	Chen, Li, Wu, Li, Puig, Moulin, Choudhuri, Gingrich, Guo	Toxicology	2024	Scopus	Excluded	Duplicated
10.1016/j.tox.2024.153884.	Investigation of cannabidiol-induced cytotoxicity in human hepatic cells.	Cannabidiol (CBD) is one of the primary cannabinoids present in extracts of the plant Cannabis sativa L. A CBD-based drug, Epidiolex, has been approved by the U.S. FDA for the treatment of seizures in childhood-onset epileptic disorders. Although CBD-associated liver toxicity has been reported in clinical studies, the underlying mechanisms remain unclear. In this study, we demonstrated that CBD c…	Apoptosis, CBD, CYPs, ER stress, Liver toxicity, Topoisomerases	Chen, Li, Wu, Li, Puig, Moulin, Choudhuri, Gingrich, Guo	Toxicology	2024	ScienceDirect	Excluded	Not related to brain cancer
10.1124/dmd.122.001110	Maternal and Fetal Exposure to (-)-Œî9-tetrahydrocannabinol and Its Major Metabolites in Pregnant Mice Is Differentially Impacted by P-glycoprotein and Breast Cancer Resistance Protein.	(-)-Œî9-tetrahydrocannabinol (THC) is the primary pharmacological active constituent of cannabis. 11-hydroxy-THC (11-OH-THC) and 11-nor-9-carboxy-THC (THC-COOH) are respectively the active and nonactive circulating metabolites of THC in humans. While previous animal studies reported that THC could be a substrate of mouse P-glycoprotein (P-gp) and breast cancer resistance protein (Bcrp), we have s…	NA	Chen, Unadkat, Mao	Drug metabolism and disposition: the biological fate of chemicals	2023	PubMed	Excluded	Not related to brain cancer
10.1007/s10142-023-01195-w	Exploring the diagnostic value, prognostic value, and biological functions of NPC gene family members in hepatocellular carcinoma based on a multi-omics analysis.	Liver cancer is a cunning malignancy with a high incidence and mortality rate among cancers worldwide. The NPC gene family members (NPCs: NPC1, NPC2, and NPC1L1) are closely linked to the development of multiple cancers, but their role in liver cancer remains unclear. As a result, we must investigate their functions in liver hepatocellular carcinoma (LIHC). NPCs were significantly differentially …	Diagnostic, HepG2, Immunoinfiltration, LIHC, NPC1, Prognostic	Chen, Zhang, Peng, Huang, Sun, Xu, Liao, Xing, Zhong, Fang, Liao, Luo, Chen, Dong	Functional & integrative genomics	2023	SpringerLink	Excluded	Not related to brain cancer
10.1016/j.jpha.2023.02.009.	High-throughput transcriptional profiling of perturbations by Panax ginseng saponins and Panax notoginseng saponins using TCM-seq.	Panax ginseng (PG) and Panax notoginseng (PN) are highly valuable Chinese medicines (CM). Although both CMs have similar active constituents, their clinical applications are clearly different. Over the past decade, RNA sequencing (RNA-seq) analysis has been employed to investigate the molecular mechanisms of extracts or monomers. However, owing to the limited number of samples in standard RNA-seq…	Panax ginseng, Panax notoginseng, RNA sequencing, Sample multiplexing	Cheng, Chen, Liao, Wang, Shao, Long, Yang, Li, Wang, Lu, Fan	Journal of pharmaceutical analysis	2023	ScienceDirect	Excluded	Not related to cannabinoids
10.1186/s13020-023-00720-0	Identification of histone acetyltransferase genes responsible for cannabinoid synthesis in hemp.	Histone acetyltransferases (HATs) play an important role in plant growth and development, stress response, and regulation of secondary metabolite biosynthesis. Hemp (Cannabis sativa L.) is famous for its high industrial, nutritional, and medicinal value. It contains non-psychoactive cannabinoid cannabidiol (CBD) and cannabinol (CBG), which play important roles as anti-inflammatory and anti-anxiet…	Abiotic stress, Acetylation, Cannabinoid, Hemp, Histone acetyltransferase	Cheng, Ning, Chen, Hou, Yu, Yu, Chen, Guo, Dong	Chinese medicine	2023	Scopus	Excluded	Not related to brain cancer
10.2147/IJN.S452207	Nanosuspension-Loaded Dissolving Microneedle Patches for Enhanced Transdermal Delivery of a Highly Lipophilic Cannabidiol.	Transdermal Drug Delivery System (TDDS) offers a promising alternative for delivering poorly soluble drugs, challenged by the stratum corneum's barrier effect, which restricts the pool of drug candidates suitable for TDDS. This study aims to establish a delivery platform specifically for highly lipophilic drugs requiring high doses (log P > 5, dose > 10 mg/kg/d), to improve their intradermal deli…	cannabidiol, dissolving microneedle, highly lipophilic drugs, knee synovitis, nanosuspension	Cheng, Zhang, Meng, Xing, Liu, Yang, Gao	International journal of nanomedicine	2024	Scopus	Excluded	Not related to cancer
10.3389/fninf.2024.1294939	In silico analyses of the involvement of GPR55, CB1R and TRPV1: response to THC, contribution to temporal lobe epilepsy, structural modeling and updated evolution.	The endocannabinoid (eCB) system is named after the discovery that endogenous cannabinoids bind to the same receptors as the phytochemical compounds found in Cannabis. While endogenous cannabinoids include anandamide (AEA) and 2-arachidonoylglycerol (2-AG), exogenous phytocannabinoids include Œî-9 tetrahydrocannabinol (THC) and cannabidiol (CBD). These compounds finely tune neurotransmission foll…	CB1R, TRPV1, bioinformatics, endocannabinoid system, evolution, phylogenetic tree, protein structure, transcriptomics	Cherry, Wheeler, Mathisova, Di Miceli	Frontiers in neuroinformatics	2024	Scopus	Excluded	Not related to cancer
10.3390/brainsci13030421	Risk of Motor Vehicle Collisions and Culpability among Older Drivers Using Cannabis: A Meta-Analysis.	Limited studies have investigated the effects of cannabis use on driving among older adults, who represent the fastest growing segment of drivers globally. We conducted a systematic review and meta-analysis to evaluate the effects of delta-9-tetrahydrocannabinol (THC) exposure on risks of (1) motor vehicle collisions (MVC) and (2) culpability for MVCs among adults 50 years and older. Three review…	THC, cannabis, culpability, delta-9-tetrahydrocannabinol, driving, motor vehicle collision, older adults, road traffic crashes	Chinna-Meyyappan, Wang, Bawa, Ellazar, Norris-Roozmon, Naglie, Herrmann, Charlton, Koppel, Castel, Lanct√¥t, Rapoport	Brain sciences	2023	PubMed	Excluded	Not related to cancer
10.32074/1591-951X-294	Immunohistochemical assessment of cannabinoid type-1 receptor (CB1R) and its correlation with clinicopathological parameters in glioma.	Glioma is the most frequent primary brain tumor and one of the most aggressive forms of cancer. Recently, numerous studies have focused on cannabinoids as a new therapeutic approach due to their antineoplastic effects through activation of the cannabinoid receptors. This study aimed to investigate the immunohistochemical expression level of cannabinoid type-1 receptors (CB1R) in human glioma samp…	CB1R, expression level, glioma, immunohistochemistry, p-ERK	Choucair, Saker, Kheir Eddine, Bahmad, Fares, Zaarour, Harati, Nabha	Pathologica	2022	Scopus	Excluded	Duplicated
10.32074/1591-951X-294	Immunohistochemical assessment of cannabinoid type-1 receptor (CB1R) and its correlation with clinicopathological parameters in glioma.	Glioma is the most frequent primary brain tumor and one of the most aggressive forms of cancer. Recently, numerous studies have focused on cannabinoids as a new therapeutic approach due to their antineoplastic effects through activation of the cannabinoid receptors. This study aimed to investigate the immunohistochemical expression level of cannabinoid type-1 receptors (CB1R) in human glioma samp…	CB1R, expression level, glioma, immunohistochemistry, p-ERK	Choucair, Saker, Kheir Eddine, Bahmad, Fares, Zaarour, Harati, Nabha	Pathologica	2022	PubMed	Excluded	Not related to cannabinoids
10.1007/s00018-022-04600-y	Cannabidiol as a modulator of Œ±7 nicotinic receptors.	Cannabidiol (CBD), an important terpenoid compound from marijuana with no psychoactive effects, has become of great pharmaceutical interest for several health conditions. As CBD is a multitarget drug, there is a need to establish the molecular mechanisms by which CBD may exert therapeutic as well as adverse effects. The Œ±7 nicotinic acetylcholine receptor (Œ±7 nAChR) is a cation-permeable ACh-ga…	Cannabinoids, Cys-loop receptors, Nicotinic receptor, Patch-clamp, Single-channel recordings	Chrestia, Esandi, Bouzat	Cellular and molecular life sciences : CMLS	2022	Scopus	Excluded	Not related to cancer
10.1016/j.cca.2022.08.023	Hair levels of steroid, endocannabinoid, and the ratio biomarkers predict viral suppression among people living with HIV/AIDS in China.	Predicting viral suppression early is crucial to improving treatment outcomes among people living with HIV/AIDS (PLWH) in clinics. Viral suppression is affected by stress, making stress indicators a potential predictive factor. Most of previous studies used the self-report questionnaire as stress indicators, but there were great drawbacks due to its subjective. In contrast, end products of neuroe…	China, HIV/AIDS, Hair steroids and endocannabinoids, Predictors, Viral suppression	Chu, Liu, Wu, Yang, Qiao, Zhou, Deng, Li, Shen	Clinica chimica acta; international journal of clinical chemistry	2022	Scopus	Excluded	Not related to cancer
10.1371/journal.pone.0312851	Combinatorial effects of cannabinoid receptor 1 and 2 agonists on characteristics and proteomic alteration in MDA-MB-231 breast cancer cells.	Breast cancer is the most common cancer diagnosed in women worldwide. However, the effective treatment for breast cancer progression is still being sought. The activation of cannabinoid receptor (CB) has been shown to negatively affect breast cancer cell survival. Our previous study also reported that breast cancer cells responded to various combinations of CB1 and CB2 agonists differently. Nonet…	NA	Chutoe, Inson, Krobthong, Phueakphud, Khunluck, Wongtrakoongate, Charoenphandhu, Lertsuwan	PloS one	2024	Scopus	Excluded	Not related to brain cancer
10.1016/j.neo.2022.100851.	Interdisciplinary care of children with diffuse midline glioma.	Diffuse Midline Glioma (DMG) which includes Diffuse Intrinsic Pontine Glioma (DIPG) is an infiltrative tumor of the midline structures of the central nervous system that demonstrates an aggressive pattern of growth and has no known curative treatment. As these tumors progress, children experience ongoing neurological decline including inability to ambulate, swallow and communicate effectively. We…	Best practices, DIPG, Diffuse Midline glioma, Interdisciplinary care	Coleman, Chen, Lu, Seashore, Stoller, Davis, Braunstein, Gupta, Mueller	Neoplasia (New York, N.Y.)	2023	ScienceDirect	Excluded	Not related to cannabinoids
10.1111/adb.13169	Changes in brain structure and function following chronic exposure to inhaled vaporised cannabis during periadolescence in female and male mice: A multimodal MRI study.	Social norms and legality surrounding the use of medical and recreational cannabis are changing rapidly. The prevalence of cannabis use in adolescence is increasing. The aim of this study was to assess any sex-based neurobiological effects of chronically inhaled, vaporised cannabis on adolescent female and male mice. Female and male mice were exposed daily to vaporised cannabis (10.3% Œî-9-tetrah…	BOLD resting state functional connectivity, CB1, ascending reticular activating system, diffusion weighted imaging, endocannabinoid, hippocampus, marijuana, voxel-based morphometry	Coleman, Madularu, Ortiz, Athanassiou, Knudsen, Alkislar, Cai, Kulkarni, Cushing, Ferris	Addiction biology	2022	Scopus	Excluded	Not related to cancer
10.3390/molecules28010112	Cannabidiol as Self-Assembly Inducer for Anticancer Drug-Based Nanoparticles.	Cannabidiol (CBD) is a biologically active compound present in the plants of the Cannabis family, used as anticonvulsant, anti-inflammatory, anti-anxiety, and more recently, anticancer drug. In this work, its use as a new self-assembly inducer in the formation of nanoparticles is validated. The target conjugates are characterized by the presence of different anticancer drugs (namely N-desacetyl t…	anticancer drug, cannabidiol, self-assembled nanoparticles	Colombo, Coppini, Polito, Ciriello, Paladino, Hyeraci, Di Paolo, Nordio, Dalla Via, Passarella	Molecules (Basel, Switzerland)	2022	Scopus	Excluded	Not related to brain cancer
10.3390/cancers14153813	An Examination of the Anti-Cancer Properties of Plant Cannabinoids in Preclinical Models of Mesothelioma.	Mesothelioma is an aggressive cancer with limited treatment options and a poor prognosis. Phytocannabinoids possess anti-tumour and palliative properties in multiple cancers, however their effects in mesothelioma are unknown. We investigated the anti-cancer effects and potential mechanisms of action for several phytocannabinoids in mesothelioma cell lines. A panel of 13 phytocannabinoids inhibite…	anti-proliferative, apoptosis, cannabidiol, cannabigerol, cannabinoids, mesothelioma	Colvin, Hudson, Anderson, Kumar, McGregor, Howell, Arnold	Cancers	2022	Scopus	Excluded	Duplicated
10.3390/cancers14153813	An Examination of the Anti-Cancer Properties of Plant Cannabinoids in Preclinical Models of Mesothelioma.	Mesothelioma is an aggressive cancer with limited treatment options and a poor prognosis. Phytocannabinoids possess anti-tumour and palliative properties in multiple cancers, however their effects in mesothelioma are unknown. We investigated the anti-cancer effects and potential mechanisms of action for several phytocannabinoids in mesothelioma cell lines. A panel of 13 phytocannabinoids inhibite…	anti-proliferative, apoptosis, cannabidiol, cannabigerol, cannabinoids, mesothelioma	Colvin, Hudson, Anderson, Kumar, McGregor, Howell, Arnold	Cancers	2022	PubMed	Excluded	Not related to brain cancer
10.1007/s12551-022-00968-0	Intrinsically disordered proteins and proteins with intrinsically disordered regions in neurodegenerative diseases.	Many different intrinsically disordered proteins and proteins with intrinsically disordered regions are associated with neurodegenerative diseases. These types of proteins including amyloid-Œ≤, tau, Œ±-synuclein, CHCHD2, CHCHD10, and G-protein coupled receptors are increasingly becoming evaluated as potential drug targets in the pharmaceutical-based treatment approaches. Here, we focus on the neu…	Drug design, Intrinsically disordered proteins, Neurodegeneration, Pathology, Proteins with intrinsically disordered regions	Coskuner-Weber, Mirzanli, Uversky	Biophysical reviews	2022	SpringerLink	Excluded	Not related to cancer
10.1002/glia.24173	Endocannabinoid signaling in glioma.	High-grade gliomas constitute the most frequent and aggressive form of primary brain cancer in adults. These tumors express cannabinoid CB1 and CB2 receptors, as well as other elements of the endocannabinoid system. Accruing preclinical evidence supports that pharmacological activation of cannabinoid receptors located on glioma cells exerts overt anti-tumoral effects by modulating key intracellul…	G protein-coupled receptor, anti-tumoral therapy, apoptosis, cannabinoid, glioma, metabolism, tumor microenvironment	Costas-Insua, Guzm√°n	Glia	2023	Scopus	Excluded	Duplicated
10.1002/glia.24173	Endocannabinoid signaling in glioma.	High-grade gliomas constitute the most frequent and aggressive form of primary brain cancer in adults. These tumors express cannabinoid CB1 and CB2 receptors, as well as other elements of the endocannabinoid system. Accruing preclinical evidence supports that pharmacological activation of cannabinoid receptors located on glioma cells exerts overt anti-tumoral effects by modulating key intracellul…	G protein-coupled receptor, anti-tumoral therapy, apoptosis, cannabinoid, glioma, metabolism, tumor microenvironment	Costas-Insua, Guzm√°n	Glia	2023	PubMed	Excluded	Not original article
10.3390/cancers15092439	Neuronal Cannabinoid CB1 Receptors Suppress the Growth of Melanoma Brain Metastases by Inhibiting Glutamatergic Signalling.	Melanoma is one of the deadliest forms of cancer. Most melanoma deaths are caused by distant metastases in several organs, especially the brain, the so-called melanoma brain metastases (MBMs). However, the precise mechanisms that sustain the growth of MBMs remain elusive. Recently, the excitatory neurotransmitter glutamate has been proposed as a brain-specific, pro-tumorigenic signal for various …	NMDA receptor, brain metastasis, cannabinoid receptor, cell proliferation, endocannabinoid system, glutamate, melanoma	Costas-Insua, Seijo-Vila, Bl√°zquez, Blasco-Benito, Rodr√≠guez-Baena, Marsicano, P√©rez-G√≥mez, S√°nchez, S√°nchez-Laorden, Guzm√°n	Cancers	2023	Scopus	Excluded	Duplicated
10.3390/cancers15092439	Neuronal Cannabinoid CB1 Receptors Suppress the Growth of Melanoma Brain Metastases by Inhibiting Glutamatergic Signalling.	Melanoma is one of the deadliest forms of cancer. Most melanoma deaths are caused by distant metastases in several organs, especially the brain, the so-called melanoma brain metastases (MBMs). However, the precise mechanisms that sustain the growth of MBMs remain elusive. Recently, the excitatory neurotransmitter glutamate has been proposed as a brain-specific, pro-tumorigenic signal for various …	NMDA receptor, brain metastasis, cannabinoid receptor, cell proliferation, endocannabinoid system, glutamate, melanoma	Costas-Insua, Seijo-Vila, Bl√°zquez, Blasco-Benito, Rodr√≠guez-Baena, Marsicano, P√©rez-G√≥mez, S√°nchez, S√°nchez-Laorden, Guzm√°n	Cancers	2023	PubMed	Excluded	Not related to brain cancer
10.3389/fphar.2024.1395951	The potential neuroprotective effects of cannabinoids against paclitaxel-induced peripheral neuropathy: in vitro study on neurite outgrowth.	Introduction: Chemotherapy-induced peripheral neuropathy (CIPN) is a shared burden for 68.1% of oncological patients undergoing chemotherapy with Paclitaxel (PTX). The symptoms are intense and troublesome, patients reporting paresthesia, loss of sensation, and dysesthetic pain. While current medications focus on decreasing the symptom intensity, often ineffective, no medication is yet recommended…	CBD, THC, antalgic, cannabis, cellular model, chemotherapy, neuropathic pain, palliative care	Creanga-Murariu, Filipiuc, Gogu, Ciorpac, Cumpat, Tamba, Alexa-Stratulat	Frontiers in pharmacology	2024	Scopus	Excluded	Not related to cancer
10.1021/acs.jmedchem.4c01786.	Discovery of N-Trifluoromethylated Noscapines as Novel and Potent Agents for the Treatment of Glioblastoma.	The search for new and effective chemotherapeutic agents for the treatment of glioblastoma (GBM) represents an unmet need in drug discovery. Herein, a class of novel N-trifluoromethylated noscapines has been disclosed. Among them, 9'-bromo-N-trifluoromethyl noscapine 15c displayed superior in vitro anti-GBM potency. Unexpectedly, in contrast with the general N-trifluoromethyl amines, these compou…	NA	Cui, Fan, Yang, Ma, Deng, Wang, Zhu, Li, Wei, Zhang	Journal of medicinal chemistry	2025	ScienceDirect	Excluded	Not related to cannabinoids
10.1021/acs.jmedchem.3c02255.	Structure-Based Discovery of High-Affinity Small Molecule Ligands and Development of Tool Probes to Study the Role of Chitinase-3-Like Protein 1.	Chitinase-3-like-1 (CHI3L1), also known as YKL-40, is a glycoprotein linked to inflammation, fibrosis, and cancer. This study explored CHI3L1's interactions with various oligosaccharides using microscale thermophoresis (MST) and AlphaScreen (AS). These investigations guided the development of high-throughput screening assays to assess interference of small molecules in binding between CHI3L1 and …	NA	Czestkowski, Krzemi≈Ñski, Piotrowicz, Mazur, Pluta, Andryianau, Koralewski, Matyszewski, Olejniczak, Kowalski, Lisiecka, Kozie≈Ç, Piwowar, Papiernik, Nowotny, Napi√≥rkowska-Gromadzka, Nowak, Niedzia≈Çek, Wieczorek, Siwi≈Ñska, Rejczak, Jƒôdrzejczak, Mulewski, Olczak, Zas≈Çona, Go≈Çƒôbiowski, Drzewicka, Bartoszewicz	Journal of medicinal chemistry	2024	ScienceDirect	Excluded	Not related to cancer
10.3390/ijms23137145	Cannabidiol Antiproliferative Effect in Triple-Negative Breast Cancer MDA-MB-231 Cells Is Modulated by Its Physical State and by IGF-1.	Cannabidiol (CBD) is a non-psychoactive phytocannabinoid that has been discussed for its safety and efficacy in cancer treatments. For this reason, we have inquired into its use on triple-negative human breast cancer. Analyzing the biological effects of CBD on MDA-MB-231, we have demonstrated that both CBD dosage and serum concentrations in the culture medium influence its outcomes; furthermore, …	CBD, IGF-1 receptor, action mechanism, autophagy, bubbling cell death, cisplatin	D'Aloia, Ceriani, Tisi, Stucchi, Sacco, Costa	International journal of molecular sciences	2022	Scopus	Excluded	Not related to brain cancer
10.1007/s00520-022-07504-6	Dietary supplement use and recommendations for discontinuation in an integrative oncology clinic.	This project evaluated the dietary supplement (DS) use of patients referred to an integrative oncology program and documented the frequency and reasons for recommending stopping DS. Many patients with cancer are taking dietary supplements and may not disclose such to their care teams. There is potential for harm in several ways: (1) interactions with their medications that may increase side effec…	Cancer, Complementary medicine, Dietary supplements, Drug interactions, Integrative oncology	D'Andre, Bauer, Hofmann, Burckhard, Montane, Loprinzi	Supportive care in cancer : official journal of the Multinational Association of Supportive Care in Cancer	2022	SpringerLink	Excluded	Not related to cannabinoids
10.3389/fimmu.2022.982082	Specific cannabinoids revive adaptive immunity by reversing immune evasion mechanisms in metastatic tumours.	Emerging cancers are sculpted by neo-Darwinian selection for superior growth and survival but minimal immunogenicity; consequently, metastatic cancers often evolve common genetic and epigenetic signatures to elude immune surveillance. Immune subversion by metastatic tumours can be achieved through several mechanisms; one of the most frequently observed involves the loss of expression or mutation …	CTL, MHC, cannabinoids, cytolytic T lymphocyte, immune edited, immune escape, major histocompatibility class I, metastatic cancers	Dada, Ellis, Wood, Nohara, Dreier, Garcia, Saranchova, Munro, Pfeifer, Eyford, Kari, Garrovillas, Caspani, Al Haddad, Gray, Morova, Lack, Andersen, Tjoelker, Jefferies	Frontiers in immunology	2022	Scopus	Excluded	Duplicated
10.3389/fimmu.2022.982082	Specific cannabinoids revive adaptive immunity by reversing immune evasion mechanisms in metastatic tumours.	Emerging cancers are sculpted by neo-Darwinian selection for superior growth and survival but minimal immunogenicity; consequently, metastatic cancers often evolve common genetic and epigenetic signatures to elude immune surveillance. Immune subversion by metastatic tumours can be achieved through several mechanisms; one of the most frequently observed involves the loss of expression or mutation …	CTL, MHC, cannabinoids, cytolytic T lymphocyte, immune edited, immune escape, major histocompatibility class I, metastatic cancers	Dada, Ellis, Wood, Nohara, Dreier, Garcia, Saranchova, Munro, Pfeifer, Eyford, Kari, Garrovillas, Caspani, Al Haddad, Gray, Morova, Lack, Andersen, Tjoelker, Jefferies	Frontiers in immunology	2022	PubMed	Excluded	Not related to brain cancer
10.3390/cells12192380	The Present and Future of Optic Pathway Glioma Therapy.	Optic pathway gliomas (OPGs) encompass two distinct categories: benign pediatric gliomas, which are characterized by favorable prognosis, and malignant adult gliomas, which are aggressive cancers associated with a poor outcome. Our review aims to explore the established standards of care for both types of tumors, highlight the emerging therapeutic strategies for OPG treatment, and propose potenti…	glioma therapy, immunomodulation, optic pathway glioma, target therapy, vision recovery	Dal Bello, Martinuzzi, Tereshko, Veritti, Sarao, Gigli, Lanzetta, Valente	Cells	2023	PubMed	Excluded	Not original article
10.1016/j.taap.2024.117081.	The molecular signature of the peripheral cannabinoid receptor 1 antagonist AM6545 in adipose, liver and muscle tissue.	The endocannabinoid system plays an important role in the regulation of metabolism, growth and regeneration of peripheral tissues, including liver, adipose and muscle tissue. Studies in cells, rodents and humans showed that cannabinoid receptor 1 (CB1) antagonist treatment is an effective strategy to improve features of metabolic health such as substrate metabolism, at least in models of metaboli…	AM6545, Cannabinoid receptor, G protein-coupled receptor, Mitogen-activated protein kinases, Protein kinase A, mTOR	Dalle, Schouten, Deboutte, de Lange, Ramaekers, Koppo	Toxicology and applied pharmacology	2024	ScienceDirect	Excluded	Not related to cancer
10.1016/j.heliyon.2023.e15545.	Repositioning Cannabinoids and Terpenes as Novel EGFR-TKIs Candidates for Targeted Therapy Against Cancer: A virtual screening model using CADD and biophysical simulations.	This study examines the potential of Cannabis sativa L. plants to be repurposed as therapeutic agents for cancer treatment through designing of hybrid Epidermal growth factor receptor tyrosine kinase inhibitors (EGFR-TKIs). A set of 50 phytochemicals was taken from Cannabinoids and Terpenes and subjected for screening using Semi-flexible and Flexible Molecular Docking methods, MM-GBSA free bindin…	Breast & Lung Cancer, CADD, Cannabinoids & Terpenes, Cannabis sativa L., EGFR-TKIs, MM-GBSA free Binding energy, Molecular Dynamics, Semi-flexible & Flexible Molecular Docking, The inhibition constant (Ki), Virtual Screening	Daoui, Mali, Elkhattabi, Elkhattabi, Chtita	Heliyon	2023	ScienceDirect	Selected	Computational studies
10.3390/ijms25031371	Targeting the Endocannabinoid System Present in the Glioblastoma Tumour Microenvironment as a Potential Anti-Cancer Strategy.	The highly aggressive and invasive glioblastoma (GBM) tumour is the most malignant lesion among adult-type diffuse gliomas, representing the most common primary brain tumour in the neuro-oncology practice of adults. With a poor overall prognosis and strong resistance to treatment, this nervous system tumour requires new innovative treatment. GBM is a polymorphic tumour consisting of an array of s…	endocannabinoid system, glioblastoma tumour, glioblastoma tumour microenvironment, targeted nanotherapeutics	Dasram, Naidoo, Walker, Khamanga	International journal of molecular sciences	2024	PubMed	Excluded	Not original article
10.1007/s00520-023-07628-3	Multinational Association of Supportive Care in Cancer (MASCC) guidelines: cannabis for psychological symptoms including insomnia, anxiety, and depression.	During the treatment of cancer, 18% of patients use cannabis for symptom management. Anxiety, depression, and sleep disturbances are common symptoms in cancer. A systematic review of the evidence for cannabis use for psychological symptoms in cancer patients was undertaken to develop a guideline. A literature search of randomized trials and systematic reviews was undertaken up to November 12, 202…	Anxiety, CCTR, Cannabis, Depression, EMBASE, Insomnia, MASCC, MEDLINE, PsychINFO databases	De Feo, Case, Crawford, Hui, To, Sbrana, Alderman, Mukhopadhyay, Bouleuc, Amano, Tanco, Garsed, Davis	Supportive care in cancer : official journal of the Multinational Association of Supportive Care in Cancer	2023	SpringerLink	Excluded	Not related to cancer
10.1016/j.biopha.2024.117793.	Cannabinoids as cytotoxic agents and potential modulators of the human parasite Trichomonas vaginalis.	Trichomoniasis, a globally prevalent sexually transmitted infection caused by Trichomonas vaginalis, affects approximately 278 million people each year. It presents a challenge due to resistance to the current treatment, Metronidazole (MTZ), which is also associated with side effects. Cannabis sativa, with more than 100 phytocannabinoids and numerous studies for therapeutic applications, includin…	Cannabis, Chemotherapy, Phytotherapy, Trichomoniasis, Ultrastructure	De Freitas, Midlej	Biomedicine & pharmacotherapy = Biomedecine & pharmacotherapie	2025	ScienceDirect	Excluded	Not related to cancer
10.1159/000533607	Tetrahydrocannabinol in Pediatrics: Room for Improvement?	The use of medical cannabis in pediatrics is not common in clinical practice, and there is a lack of prospective studies, especially in pediatric subpopulations. This study aimed to provide data on the off-label administration of tetrahydrocannabinol (‚àÜ9-THC) in a pediatric tertiary center in Austria. A retrospective data analysis was performed to assess the use of ‚àÜ9-THC at the Department of…	Evaluation, Medical cannabis, Palliative care, Patient safety, Pediatrics, ‚àÜ9-tetrahydrocannabinol	de Gier, Scharinger, Stark, Steurer, Klier	Medical cannabis and cannabinoids	2023	PubMed	Excluded	Not related to cancer
10.1002/bab.2119	CBD activation of TRPV1 induces oxidative signaling and subsequent ER stress in breast cancer cell lines.	Endoplasmic reticulum (ER) stress is an imbalance between the protein-folding load and capacity of ER. It can be induced by various physiological conditions, activating the unfolded protein response (UPR) to re-establish homeostasis, promoting cell survival. Under severe or chronic stress, apoptosis is induced. Normal cells generally do not experience continuous ER stress induction. The stressful…	CBD, ER stress, ROS, UPR, cannabinoids	de la Harpe, Beukes, Frost	Biotechnology and applied biochemistry	2022	Scopus	Excluded	Not related to brain cancer
10.3390/ijms24021421	Human Astrocyte Spheroids as Suitable In Vitro Screening Model to Evaluate Synthetic Cannabinoid MAM2201-Induced Effects on CNS.	There is growing concern about the consumption of synthetic cannabinoids (SCs), one of the largest groups of new psychoactive substances, its consequence on human health (general population and workers), and the continuous placing of new SCs on the market. Although drug-induced alterations in neuronal function remain an essential component for theories of drug addiction, accumulating evidence ind…	CNS toxicity, human astrocytes, in vitro 3D models, novel psychoactive substances, preclinical studies, public health	De Simone, Pignatti, Villani, Russo, Sargenti, Bonetti, Buscaglia, Coccini	International journal of molecular sciences	2023	Scopus	Excluded	Not related to cancer
10.3389/fphar.2022.981817	Cannabidiol markedly alleviates skin and liver fibrosis.	Cannabidiol (CBD) has been suggested as a potential therapy for inflammatory and fibrotic diseases. Cannabidiol was demonstrated to reduce alcohol-induced liver inflammation and steatosis but its specific activity on the fibrotic process was not investigated. Herein, the antifibrotic effects of cannabidiol in the skin were analysed in vitro using NIH-3T3 fibroblasts and human dermal fibroblasts a…	COL1A2, cannabidiol, fibrosis, non-alcoholic fatty liver disease, systemic sclerosis	Del R√≠o, Ruiz-Pino, Prados, Fiebich, Tena-Sempere, Mu√±oz	Frontiers in pharmacology	2022	Scopus	Excluded	Not related to brain cancer
10.1093/advances/nmac067.	Nutri-Epigenetic Effects of Phenolic Compounds from Extra Virgin Olive Oil: A Systematic Review.	Dietary components can induce epigenetic changes through DNA methylation, histone modification, and regulation of microRNAs (miRNAs). Studies of diet-induced epigenetic regulation can inform anticipatory trials and fine-tune public health guidelines. We systematically reviewed data on the effect of extra virgin olive oil (EVOO) and its phenolic compounds (OOPCs) on the epigenetic landscape. We co…	DNA methylation, histone modification, hydroxytyrosol, miRNA, oleuropein, phenolic compounds	Del Saz-Lara, L√≥pez de Las Hazas, Visioli, D√°valos	Advances in nutrition (Bethesda, Md.)	2022	ScienceDirect	Excluded	Not original article
10.1038/s41380-024-02689-0	Methylomic signature of current cannabis use in two first-episode psychosis cohorts.	The rising prevalence and legalisation of cannabis worldwide have underscored the need for a comprehensive understanding of its biological impact, particularly on mental health. Epigenetic mechanisms, specifically DNA methylation, have gained increasing recognition as vital factors in the interplay between risk factors and mental health. This study aimed to explore the effects of current cannabis…	NA	Dempster, Wong, Burrage, Hannon, Quattrone, Trotta, Rodriguez, Alameda, Spinazzola, Tripoli, Austin-Zimmerman, Li, Gayer-Anderson, Freeman, Johnson, Jongsma, Stilo, La Cascia, Ferraro, La Barbera, Lasalvia, Tosato, Tarricone, D'Andrea, Galatolo, Tortelli, Pompili, Selten, de Haan, Menezes, Del Ben, Santos, Arrojo, Bobes, Sanju√°n, Bernardo, Arango, Jones, Breen, Mondelli, Dazzan, Iyegbe, Vassos, …	Molecular psychiatry	2024	Scopus	Excluded	Not related to cancer
10.1002/advs.202308051	Molecular Engineering of Electrosprayed Hydrogel Microspheres to Achieve Synergistic Anti-Tumor Chemo-Immunotherapy with ACEA Cargo.	Molecular engineering of drug delivering platforms to provide collaborative biological effects with loaded drugs is of great medical significance. Herein, cannabinoid receptor 1 (CB1)- and reactive oxygen species (ROS)-targeting electrosprayed microspheres (MSs) are fabricated by loading with the CB1 agonist arachidonoyl 2'-chloroethylamide (ACEA) and producing ROS in a photoresponsive manner. Th…	ACEA, cancer, chemo‚Äêimmunotherapy, electrosprayed hydrogel microspheres, molecular design	Deng, Li, Tao, Zhang, Yang, Qu, Zhang, Huang	Advanced science (Weinheim, Baden-Wurttemberg, Germany)	2024	Scopus	Excluded	Not related to brain cancer
10.1038/s41420-022-01064-8	Cannabinoid Receptor-1 suppresses M2 macrophage polarization in colorectal cancer by downregulating EGFR.	Cannabinoid receptors, CB1 and CB2, have been implicated as emerging targets for cancer therapy. Herein, we investigated the potential regulation mechanism of CB1 and its implications in colorectal cancer. CB1 and EGFR expression were examined in colorectal cancer cell lines. The effects of CB1 agonist ACEA and its antagonist AM251 on the proliferation, migration and invasion of colorectal cancer…	NA	Deng, Zhao, Wu, Qu, Wang	Cell death discovery	2022	SpringerLink	Excluded	Not related to brain cancer
10.1186/s12964-024-01878-2	Nrf2/Keap1/ARE regulation by plant secondary metabolites: a new horizon in brain tumor management.	Brain cancer is regarded as one of the most life-threatening forms of cancer worldwide. Oxidative stress acts to derange normal brain homeostasis, thus is involved in carcinogenesis in brain. The Nrf2/Keap1/ARE pathway is an important signaling cascade responsible for the maintenance of redox homeostasis, and regulation of anti-inflammatory and anticancer activities by multiple downstream pathway…	ARE, Antioxidants, Brain cancer, Keap1, Nrf2, Oxidative stress, Secondary metabolites	Dewanjee, Bhattacharya, Bhattacharyya, Chakraborty, Fleishman, Alexiou, Papadakis, Jha	Cell communication and signaling : CCS	2024	SpringerLink	Excluded	Not original article
10.1007/s00251-024-01366-4	Syndecan-1: a key player in health and disease.	Syndecan-1 (SDC-1) is a transmembrane protein localized on the basolateral surface of epithelial cells, encompassing a core protein with heparin sulfate and chondroitin sulfate glycosaminoglycan side chains. SDC-1 is involved in a panoply of cellular mechanisms¬†including¬†cell-to-cell adhesion, extracellular matrix interactions, cell cycle modulation, and lipid clearance. Alterations in the expr…	Cancer, Infectious disease, Inflammation, Liver disease, Syndecan-1, Therapy	Diab, Al Kattar, Oueini, Hawi, Chrabieh, Dosh, Jurjus, Leone, Jurjus	Immunogenetics	2024	SpringerLink	Excluded	Not original article
10.1007/s00262-024-03801-7	GPCRs: emerging targets for novel T cell immune checkpoint therapy.	Although immune checkpoint blockade (ICB) has become the mainstay of treatment for advanced solid organ malignancies, success in revitalizing the host anticancer immune response remains limited. G-protein coupled receptors (GPCRs) are a broad family of cell-surface proteins that have been regarded as main players in regulating the immune system, namely by mediating the activity of T lymphocytes. …	GPCRs, Immune checkpoint inhibitor, T cell, Tumor immunology	Dickinson, Yee, Vigil, Schulick, Zhu	Cancer immunology, immunotherapy : CII	2024	SpringerLink	Excluded	Not original article
10.1038/s41380-022-01708-2	Advancing preclinical models of psychiatric disorders with human brain organoid cultures.	Psychiatric disorders are often distinguished from neurological disorders in that the former do not have characteristic lesions or findings from cerebrospinal fluid, electroencephalograms (EEGs), or brain imaging, and furthermore do not have commonly recognized convergent mechanisms. Psychiatric disorders commonly involve clinical diagnosis of phenotypic behavioral disturbances of mood and psycho…	NA	Dixon, Muotri	Molecular psychiatry	2023	SpringerLink	Excluded	Not related to cancer
10.1186/s12916-023-02916-5	Expression of the endocannabinoid system and response to cannabinoid components by the human fetal testis.	Cannabis consumption by pregnant women continues to increase worldwide, raising concerns about adverse effects on fetal growth and deleterious impacts on the newborn, in connection with evidence of placental transfer of cannabis compound. Cannabis action is mediated by the endocannabinoid system (ECS), which expression is well established in the brain but unknown in the developing testis. The fet…	CBD, Endocannabinoids, Endocrine disruptors, Environmental factors, Germ cell development and cancer, Human fetal exposure, THC, Testis	Dochez-Arnault, Desdoits-Lethimonier, Matias, Evrard, Lagarrigue, Toupin, Lardenois, Chalmel, Mazaud-Guittot, Dejucq-Rainsford, Gely-Pernot	BMC medicine	2023	PubMed	Excluded	Not related to brain cancer
10.1016/j.bioorg.2024.107429.	Synthesis of novel indol-3-acetamido analogues as potent anticancer agents, biological evaluation and molecular modeling studies.	Cannabinoids bind to cannabinoid receptors CB1 and CB2 and their antitumoral activity has been reported against some various cancer cell lines. Some synthetic cannabinoids possessing indole rings such as JWH-015 and JWH-133 particularly bind to the cannabinoid CB2 receptor and it was reported that they inhibit the proliferation and growth of various cancer cells without their psychoactive effects…	(15)N-HSQC and (15)N-HMBC, AD-18, Anticancer, Apoptosis, Synthetic cannabinoids	Doganc, Ozkan, Farhangzad, Mavideniz, Celik, Sunguroglu, G√∂ker	Bioorganic chemistry	2024	ScienceDirect	Excluded	Not related to cannabinoids
10.1016/j.fsi.2022.05.020	MYC drives autophagy to adapt to stress in Penaeus vannamei.	MYC proto-oncogene (MYC), a first oncogenic nuclear transcription factor isolated from the human genome, belongs to the helix loop helix/leucine zipper protein family (bHLHzip). MYC plays an important part in the process of various physiological and biochemical of vertebrate, such as cell growth, proliferation, cycle, and autophagy. However, its molecular regulation mechanism and function in inve…	Autophagy, Low temperature, Penaeus vannamei, PvMYC	Dong, Liao, Zhuang, Huang, Liu, Wang, Yin, Liu, Liang, Wang	Fish & shellfish immunology	2022	Scopus	Excluded	Duplicated
10.1016/j.fsi.2022.05.020.	MYC drives autophagy to adapt to stress in Penaeus vannamei.	MYC proto-oncogene (MYC), a first oncogenic nuclear transcription factor isolated from the human genome, belongs to the helix loop helix/leucine zipper protein family (bHLHzip). MYC plays an important part in the process of various physiological and biochemical of vertebrate, such as cell growth, proliferation, cycle, and autophagy. However, its molecular regulation mechanism and function in inve…	Autophagy, Low temperature, Penaeus vannamei, PvMYC	Dong, Liao, Zhuang, Huang, Liu, Wang, Yin, Liu, Liang, Wang	Fish & shellfish immunology	2022	ScienceDirect	Excluded	Not related to cancer
10.18632/aging.204002	miR-153-3p suppresses the differentiation and proliferation of neural stem cells via targeting GPR55.	Alzheimer's disease is the most frequent neurodegenerative disease and is characterized by progressive cognitive impairment and decline. NSCs (neural stem cells) serve as beneficial and promising adjuncts to treat Alzheimer's disease. This study aimed to determine the role of miR-153-3p expression in NSC differentiation and proliferation. We illustrated that miR-153-3p was decreased and GPR55 was…	Alzheimer's disease, GPR55, miR-153-3p, neurodegenerative diseases	Dong, Wang, Zhan, Li, Li, Wu, Wei, Li	Aging	2023	Scopus	Excluded	Not related to cancer
10.1007/s11910-024-01360-z	Patient-Centered Management of Brain Tumor-Related Epilepsy.	Brain tumor-related epilepsy is a heterogenous syndrome involving variability in incidence, timing, pathophysiology, and clinical risk factors for seizures across different brain tumor pathologies. Seizure risk and disability are dynamic over the course of disease and influenced by tumor-directed treatments, necessitating individualized patient-centered management strategies to optimize quality o…	Anti-seizure medication, Brain tumor, Epilepsy, Glioma, Hyperexcitability, Seizure	Dorotan, Tobochnik	Current neurology and neuroscience reports	2024	SpringerLink	Excluded	Not original article
10.1177/03936155231200285	The clinical and pathological significance of increased expression of the cannabinoid receptors CB-1R and CB-2R in patients with papillary thyroid carcinomas compared to benign thyroid lesions.	Papillary thyroid carcinoma is the most common malignancy of the endocrine system. Most papillary thyroid carcinoma patients enjoy excellent outcomes. However, in patients with biologically aggressive features, additional prognostic and predictive data may aid disease management. Dysregulation of the endocannabinoid system including the cannabinoid receptors 1 and 2 (CB-1R and CB-2R) during carci…	Papillary thyroid carcinoma, cannabinoid receptor, immunohistochemistry, thyroid carcinogenesis	Doyuran, Eronat	The International journal of biological markers	2023	Scopus	Excluded	Not related to brain cancer
10.1002/tox.23794	Perfluorooctane sulfonate-induced apoptosis in kidney cells by triggering the NOX4/ROS/JNK axis and antagonism of cannabidiol.	Perfluorooctane sulfonate (PFOS) is one of the persistent organic pollutants (POPs), which can cause severe nephrotoxicity in mammals. Cannabinol (CBD), a nonpsychoactive cannabinoid obtained from the cannabis plant, has attracted attention in recent years for its excellent antioxidant properties. NADPH oxidase 4 (NOX4) has an important effect in supporting normal renal physiological function. Th…	NOX4, apoptosis, cannabinoid, nephrotoxicity, perfluorooctane sulfonic	Du, Xu, Luo, Wang, Yin, Liu, Li	Environmental toxicology	2023	Scopus	Excluded	Not related to cancer
10.1089/can.2024.0063	Endocannabinoid Receptor 2 Function is Associated with Tumor-Associated Macrophage Accumulation and Increases in T Cell Number to Initiate a Potent Antitumor Response in a Syngeneic Murine Model of Glioblastoma.	Introduction: Glioblastoma patients have a highly immunosuppressive tumor microenvironment and systemic immunosuppression that comprise a major barrier to immune checkpoint therapy. Based on the production of endocannabinoids by glioblastomas, we explored involvement of endocannabinoid receptor 2 (CB2R), encoded by the CNR2 gene, which is predominantly expressed by immune cells, in glioblastoma-r…	CB2R, immunosuppression, immunotherapy, spleen, tumor microenvironment	Duan, Chen, Lin, Lin, Wu	Cannabis and cannabinoid research	2024	Scopus	Excluded	Duplicated
10.1089/can.2024.0063	Endocannabinoid Receptor 2 Function is Associated with Tumor-Associated Macrophage Accumulation and Increases in T Cell Number to Initiate a Potent Antitumor Response in a Syngeneic Murine Model of Glioblastoma.	Introduction: Glioblastoma patients have a highly immunosuppressive tumor microenvironment and systemic immunosuppression that comprise a major barrier to immune checkpoint therapy. Based on the production of endocannabinoids by glioblastomas, we explored involvement of endocannabinoid receptor 2 (CB2R), encoded by the CNR2 gene, which is predominantly expressed by immune cells, in glioblastoma-r…	CB2R, immunosuppression, immunotherapy, spleen, tumor microenvironment	Duan, Chen, Lin, Lin, Wu	Cannabis and cannabinoid research	2024	PubMed	Selected	Immune cells and microenvironment
10.1016/j.jneumeth.2021.109451	Imaging the endocannabinoid signaling system.	The endocannabinoid (eCB) system is one of the most widespread neuromodulatory systems in the mammalian brain, with a multifaceted role in functions ranging from development to synaptic plasticity. Endocannabinoids are synthesized on demand from membrane lipid precursors, and act primarily on a single G-protein coupled receptor type, CB1, to carry out diverse functions. Despite the importance of …	2-AG, Axon, Biosensors, CB(1), Endocannabinoid, GRAB, Microscopy, STORM, Superresolution, Synapse	Dudok, Soltesz	Journal of neuroscience methods	2022	Scopus	Excluded	Not related to cancer
10.1038/s41598-022-05301-z	Receptor-targeted nanoparticles modulate cannabinoid anticancer activity through delayed cell internalization.	Œî9-tetrahydrocannabinol (Œî9-THC) is known for its antitumor activity and palliative effects. However, its unfavorable physicochemical and biopharmaceutical properties, including low bioavailability, psychotropic side effects and resistance mechanisms associated to dosing make mandatory the development of successful drug delivery systems. In this work, transferring (Tf) surface-modified Œî9-THC-…	NA	Dur√°n-Lobato, √Ålvarez-Fuentes, Fern√°ndez-Ar√©valo, Mart√≠n-Banderas	Scientific reports	2022	Scopus	Excluded	Not related to brain cancer
10.1016/j.joim.2023.01.005	Endocannabinoids are potential inhibitors of glioblastoma multiforme proliferation.	Globally, it is evident that glioblastoma multiforme (GBM) is an aggressive malignant cancer with a high mortality rate and no effective treatment options. Glioblastoma is classified as the stage-four progression of a glioma tumor, and its diagnosis results in a shortened life expectancy. Treatment options for GBM include chemotherapy, immunotherapy, surgical intervention, and conventional pharma…	Apoptosis, Cancer, Ceramide, Chemotherapy, Endocannabinoids, Glioblastoma	Duzan, Reinken, McGomery, Ferencz, Plummer, Basti	Journal of integrative medicine	2023	PubMed	Excluded	Not original article
10.1007/s00381-023-06160-3	Neurofibromatosis type1, type 2, tuberous sclerosis and Von Hippel-Lindau disease.	Neurocutaneous syndromes (also known as phakomatoses) are heterogenous group of disorders that involve derivatives of the neuroectoderm. Each disease has diagnostic and pathognomonic criteria, once identified, thorough clinical examination to the patient and the family members should be done. Magnetic resonance imaging (MRI) is used to study the pathognomonic findings withing the CNS (Evans et al…	Neurocutaneous syndromes, Neurofibromatosis, Phakomatosis, Tuberous sclerosis, Von Hippel-Lindau, Von Recklinghausen‚Äôs disease	Elbeltagy, Abbassy	Child's nervous system : ChNS : official journal of the International Society for Pediatric Neurosurgery	2023	SpringerLink	Excluded	Not related to cancer
10.1111/fcp.12821	Protective Effects of Cannabis sativa on chemotherapy-induced nausea in a rat: Involvement of CB1 receptors.	Cyclophosphamide is an anticancer and immunosuppressive agent used in the treatment of various malignancies but causing gastrointestinal distress. Cannabis sativa and its derivatives have been used for the treatment of human gastrointestinal disorders. A purpose of this study was to investigate the effect of C.‚Äâsativa on nausea induced by cyclophosphamide in rats. The rats were divided into fou…	dopamine, inflammation, kaolin, oxidative stress, serotonin	Elgohary, Salama, Omara	Fundamental & clinical pharmacology	2023	Scopus	Excluded	Not related to cancer
10.1089/can.2023.0284	Cannabidiol Enhances the Anticancer Activity of Etoposide on Prostate Cancer Cells.	Introduction:Cannabis sativa extract has been used as an herbal medicine since ancient times. It is one of the most researched extracts, especially among supportive treatments against cancer. Prostate cancer is one of the most frequently diagnosed cancer types in men worldwide and an estimated 288,300 new cases were diagnosed in 2023. Today, many advanced therapeutic approaches are used for prost…	apoptosis, autophagy, cannabidiol, etoposide, prostate cancer	Erzurumlu, Catakli	Cannabis and cannabinoid research	2024	Scopus	Excluded	Not related to brain cancer
10.1016/j.ejphar.2022.174836	In vitro evaluation of the interaction of the cannabis constituents cannabichromene and cannabichromenic acid with ABCG2 and ABCB1 transporters.	Cannabichromene (CBC) and cannabichromenic acid (CBCA) are cannabis constituents currently under evaluation for their therapeutic potential, but their pharmacological properties have not been thoroughly investigated. The most studied ATP-binding cassette (ABC) transporters, ABC subfamily G member 2 (ABCG2) and ABC subfamily B member 1 (ABCB1) limit absorption of substrate drugs in the gut and bra…	ABC subfamily B member 1 (ABCB1), ABC subfamily G member 2 (ABCG2), Breast cancer resistance protein (BCRP), Cannabichromene (CBC), Cannabichromenic acid (CBCA), Cannabinoids, P-glycoprotein (P-gp), Transwell assay	Etchart, Anderson, Ametovski, Jones, George, Banister, Arnold	European journal of pharmacology	2022	PubMed	Excluded	Not related to brain cancer
10.1093/molehr/gaad029	TRPV2, a novel player in the human ovary and human granulosa cells.	The cation channel 'transient receptor potential vanilloid 2' (TRPV2) is activated by a broad spectrum of stimuli, including mechanical stretch, endogenous and exogenous chemical compounds, hormones, growth factors, reactive oxygen species, and cannabinoids. TRPV2 is known to be involved in inflammatory and immunological processes, which are also of relevance in the ovary. Yet, neither the presen…	calcium, cannabidiol, corpus luteum, female gonad, follicle, inflammation, ion channel	Eubler, Caban, Dissen, Berg, Berg, Herrmann, Kreitmair, Tiefenbacher, Fr√∂hlich, Mayerhofer	Molecular human reproduction	2023	Scopus	Excluded	Not related to brain cancer
10.1007/s12672-024-01356-8	Exploring the therapeutic potential of cannabinoids in cancer by modulating signaling pathways and addressing clinical challenges.	For centuries, cannabinoids have been utilized for their medicinal properties, particularly in Asian and South-Asian countries. Cannabis plants, known for their psychoactive and non-psychoactive potential, were historically used for spiritual and remedial healing. However, as cannabis became predominantly a recreational drug, it faced prohibition. Recently, the therapeutic potential of cannabinoi…	Anticancer effects, Apoptosis, CBD, Cannabinoids, Metastasis, Pharmacological mechanisms, Œî9-THC	Faiz, Naeem, Irfan, Aslam, Estevinho, Ate≈ü≈üahin, Alshahrani, Calina, Khan, Sharifi-Rad	Discover oncology	2024	SpringerLink	Excluded	Not original article
10.1007/s10555-023-10136-9	Modulation of hypoxia-inducible factor-1 signaling pathways in cancer angiogenesis, invasion, and metastasis by natural compounds: a comprehensive and critical review.	Tumor cells employ multiple signaling mediators to escape the hypoxic condition and trigger angiogenesis and metastasis. As a critical orchestrate of tumorigenic conditions, hypoxia-inducible factor-1 (HIF-1) is responsible for stimulating several target genes and dysregulated pathways in tumor invasion and migration. Therefore, targeting HIF-1 pathway and cross-talked mediators seems to be a nov…	Angiogenesis, Cancer, Hypoxia-inducible factor-1, Metastasis, Natural agents, Therapeutic targets	Fakhri, Moradi, Faraji, Kooshki, Webber, Bishayee	Cancer metastasis reviews	2024	SpringerLink	Excluded	Not original article
10.1093/function/zqac033	Acidic Cannabinoids Suppress Proinflammatory Cytokine Release by Blocking Store-operated Calcium Entry.	Cannabis sativa has long been known to affect numerous biological activities. Although plant extracts, purified cannabinoids, or synthetic cannabinoid analogs have shown therapeutic potential in pain, inflammation, seizure disorders, appetite stimulation, muscle spasticity, and treatment of nausea/vomiting, the underlying mechanisms of action remain ill-defined. In this study we provide the first…	Interleukin-2, calcium inhibitor, calcium-release activated calcium, cannabigerolic acid, cannabinoids, inflammation	Faouzi, Wakano, Monteilh-Zoller, Neupane, Starkus, Neupane, Cullen, Johnson, Fleig, Penner	Function (Oxford, England)	2022	Scopus	Excluded	Not related to cancer
10.1186/s12967-024-05477-0	From bench to bedside: the application of cannabidiol in glioma.	Glioma is the most common malignant tumor in central nervous system, with significant health burdens to patients. Due to the intrinsic characteristics of glioma and the lack of breakthroughs in treatment modalities, the prognosis for most patients remains poor. This results in a heavy psychological and financial load worldwide. In recent years, cannabidiol (CBD) has garnered widespread attention …	Blood‚Äìbrain barrier, Cannabidiol, Clinical research, Glioma, Nanocarriers, Preclinical studies	Feng, Pan, Lu, Li, Zhu, Hao	Journal of translational medicine	2024	SpringerLink	Excluded	Duplicated
10.1186/s12967-024-05477-0	From bench to bedside: the application of cannabidiol in glioma.	Glioma is the most common malignant tumor in central nervous system, with significant health burdens to patients. Due to the intrinsic characteristics of glioma and the lack of breakthroughs in treatment modalities, the prognosis for most patients remains poor. This results in a heavy psychological and financial load worldwide. In recent years, cannabidiol (CBD) has garnered widespread attention …	Blood‚Äìbrain barrier, Cannabidiol, Clinical research, Glioma, Nanocarriers, Preclinical studies	Feng, Pan, Lu, Li, Zhu, Hao	Journal of translational medicine	2024	PubMed	Excluded	Not original article
10.1002/pro.4490	Modulation of TRPV2 by endogenous and exogenous ligands: A computational study.	Transient receptor potential vanilloid (TRPV) channels play various important roles in human physiology. As membrane proteins, these channels are modulated by their endogenous lipid environment as the recent wealth of structural studies has revealed functional and structural lipid binding sites. Additionally, it has been shown that exogenous ligands can exchange with some of these lipids to alter…	CBD, MD simulation, PIP, TRP channel, TRPV2, ligand, lipid	Feng, Pumroy, Protopopova, Moiseenkova-Bell, Im	Protein science : a publication of the Protein Society	2023	Scopus	Excluded	Not related to cancer
10.1016/j.ejphar.2025.177254	Aspirin-triggered lipoxin A4 reduces neuropathic pain and anxiety-like behaviours in male diabetic rats: antinociceptive enhancement by cannabinoid receptor agonists.	Neuropathy is the most common complication of diabetes, leading to painful symptoms like hyperalgesia. Current treatments for diabetic painful neuropathy often prove inadequate, necessitating the exploration of new pharmacological approaches. Therefore, this study aimed to investigate the potential antinociceptive effect of aspirin-triggered lipoxin A4 (ATL), a specialized pro-resolving lipid med…	Anxiety, Cannabinoids, Depression, Diabetes, Neuropathic pain, Specialized pro-resolving mediators	Ferreira, Jesus, Bonfim da Costa, Oliveira, Liebl, Verri Junior, Zanoveli, Cunha	European journal of pharmacology	2025	PubMed	Excluded	Not related to cancer
10.1089/can.2020.0128	The Cannabinoid Receptor Agonist, WIN-55212-2, Suppresses the Activation of Proinflammatory Genes Induced by Interleukin 1 Beta in Human Astrocytes.	Background: Alterations of astrocyte function play a crucial role in neuroinflammatory diseases due to either the loss of their neuroprotective role or the gain of their toxic inflammatory properties. Accumulating evidence highlights that cannabinoids and cannabinoid receptor agonists, such as WIN55,212-2 (WIN), reduce inflammation in cellular and animal models. Thus, the endocannabinoid system h…	immunosuppression, inflammation, neurobiology, synthetic cannabinoids	Fields, Swinton, Montilla-Perez, Ricciardelli, Telese	Cannabis and cannabinoid research	2022	Scopus	Excluded	Not related to cancer
10.3390/molecules27061763	Botanically-Derived Œî9-Tetrahydrocannabinol and Cannabidiol, and Their 1:1 Combination, Modulate Toll-like Receptor 3 and 4 Signalling in Immune Cells from People with Multiple Sclerosis.	The innate immune response to bacterial and viral molecules involves the coordinated production of cytokines, chemokines, and type I interferons (IFNs), which is orchestrated by toll-like receptors (TLRs). TLRs, and their intracellular signalling intermediates, are closely associated with multiple sclerosis (MS) pathogenesis. Recent data from our laboratory reported that the plant-derived cannabi…	PBMC, TLRs, cannabinoids, inflammation, innate immunity, multiple sclerosis	Fitzpatrick, Hackett, Costelloe, Hind, Downer	Molecules (Basel, Switzerland)	2022	Scopus	Excluded	Not related to cancer
10.1007/s00441-024-03867-w	Entry of cannabidiol into the fetal, postnatal and adult rat brain.	Cannabidiol is a major component of cannabis but without known psychoactive properties. A wide range of properties have been attributed to it, such as anti-inflammatory, analgesic, anti-cancer, anti-seizure and anxiolytic. However, being a fairly new compound in its purified form, little is known about cannabidiol brain entry, especially during development. Sprague Dawley rats at four development…	Blood brain and placental barriers, Cannabidiol receptors, Cerebrospinal fluid, Drug transfer, Plasma protein binding	Fitzpatrick, Huang, Qiu, Habgood, Medcalf, Ho, Dziegielewska, Saunders	Cell and tissue research	2024	PubMed	Excluded	Not related to cancer
10.1242/jcs.261551	SGIP1 binding to the Œ±-helical H9 domain of cannabinoid receptor 1 promotes axonal surface expression.	Endocannabinoid signalling mediated by cannabinoid receptor 1 (CB1R, also known as CNR1) is critical for homeostatic neuromodulation of both excitatory and inhibitory synapses. This requires highly polarised axonal surface expression of CB1R, but how this is achieved remains unclear. We previously reported that the Œ±-helical H9 domain in the intracellular C terminus of CB1R contributes to axonal…	Cannabinoid receptor 1, Endocannabinoid system, Endocytosis, Presynapse, SGIP1, SH3GL interacting endocytic adaptor 1, Synaptic transmission	Fletcher-Jones, Spackman, Craig, Nakamura, Wilkinson, Henley	Journal of cell science	2024	Scopus	Excluded	Not related to cancer
10.1007/s13346-023-01444-2	Polycaprolactone microparticles for the subcutaneous administration of cannabidiol: in vitro and in vivo release.	Cannabidiol (CBD) has become a highly attractive entity in therapeutics. However, its low aqueous solubility, instability and handling problems limit the development of effective CBD formulations. Subcutaneously administered CBD-loaded polycaprolactone microparticles (MP) represent an interesting strategy to overcome these challenges. This work focuses on evaluating the pharmacokinetics of CBD fo…	Cannabidiol, Cannabinoids, Pharmacokinetics, Polymeric microparticles, Subcutaneous administration, Sustained release	Fraguas-S√°nchez, Hern√°n, Montejo, Poklis, Lichtman, Torres-Su√°rez	Drug delivery and translational research	2024	SpringerLink	Excluded	Duplicated
10.1007/s13346-023-01444-2	Polycaprolactone microparticles for the subcutaneous administration of cannabidiol: in vitro and in vivo release.	Cannabidiol (CBD) has become a highly attractive entity in therapeutics. However, its low aqueous solubility, instability and handling problems limit the development of effective CBD formulations. Subcutaneously administered CBD-loaded polycaprolactone microparticles (MP) represent an interesting strategy to overcome these challenges. This work focuses on evaluating the pharmacokinetics of CBD fo…	Cannabidiol, Cannabinoids, Pharmacokinetics, Polymeric microparticles, Subcutaneous administration, Sustained release	Fraguas-S√°nchez, Hern√°n, Montejo, Poklis, Lichtman, Torres-Su√°rez	Drug delivery and translational research	2024	Scopus	Excluded	Not related to cancer
10.1089/jmf.2021.0166	Œ≤-Caryophyllene, a Dietary Cannabinoid, Protects Against Metabolic and Immune Dysregulation in a Diet-Induced Obesity Mouse Model.	Obesity is an abnormal or excessive accumulation of fat in the body that exacerbates metabolic and inflammatory processes, and impairs the health of afflicted individuals. Œ≤-caryophyllene is a natural sesquiterpene that is a dietary cannabinoid with anti-inflammatory properties and potential activity against metabolic diseases. In the present study, we evaluated the effect of Œ≤-caryophyllene on…	metabolic disease, nutraceutical, phytocannabinoids, Œ≤-caryophyllene	Franco-Arroyo, Viveros-Paredes, Zepeda-Morales, Rold√°n, M√°rquez-Aguirre, Zepeda-Nu√±o, Vel√°zquez-Ju√°rez, Fafutis-Morris, L√≥pez-Roa	Journal of medicinal food	2022	Scopus	Excluded	Not related to cancer
10.1371/journal.pone.0281396	Effects of Œ≤-caryophyllene and oxygen availability on cholesterol and fatty acids in breast cancer cells.	Hypoxia is a common feature of most solid tumors, one that favors tumor progression and limits treatment effectiveness. Targeting hypoxia has long been a goal in cancer therapy, by identifying factors that reverse or ameliorate the effects of hypoxia on cancer cells. We, and others, have shown that Œ≤-caryophyllene (BCP) exhibits anti-proliferative properties in cancer cells. We have further show…	NA	Frost, Ramirez-Mata, Khattri, Merritt, Frost	PloS one	2023	Scopus	Excluded	Not related to brain cancer
10.1208/s12249-022-02239-3	Enhanced Intramuscular Bioavailability of Cannabidiol Using Nanocrystals: Formulation, In Vitro Appraisal, and Pharmacokinetics.	Cannabidiol (CBD) has poor water solubility and is subjected to extensive first-pass metabolism. These absorption obstacles are responsible for low and variable oral bioavailability of CBD. This study endeavored to improve CBD bioavailability by intramuscular (IM) injection of CBD nanocrystals (CBD-NC). The nanocrystals were prepared by antisolvent precipitation method and were characterized in t…	bioavailability, cannabidiol, formulation evaluation, intramuscular delivery, nanocrystals	Fu, Xu, Li, Chen, Fan, Wang, Xie, Kou, Zhang	AAPS PharmSciTech	2022	Scopus	Excluded	Not related to brain cancer
10.1038/s41598-025-88917-1	Cannabidiol attenuates lipid metabolism and induces CB1 receptor-mediated ER stress associated apoptosis in ovarian cancer cells.	Ovarian cancer (OC) is the most deadly gynecological tumor. OC cells utilize cellular metabolic reprogramming to gain a survival advantage, particularly through aberrant lipid metabolic process. As the primary ingredient in exogenous cannabinoids, cannabidiol (CBD) has been confirmed to exhibit antitumor activity in preclinical studies. However, it is still unclear whether CBD can disrupt fatty a…	Cannabidiol, Lipid metabolism, Ovarian cancer	Fu, Yu, Fang, Zhou, Bai, Jiang, Yang, Sun, Tian, Liu	Scientific reports	2025	SpringerLink	Excluded	Duplicated
10.1038/s41598-025-88917-1	Cannabidiol attenuates lipid metabolism and induces CB1 receptor-mediated ER stress associated apoptosis in ovarian cancer cells.	Ovarian cancer (OC) is the most deadly gynecological tumor. OC cells utilize cellular metabolic reprogramming to gain a survival advantage, particularly through aberrant lipid metabolic process. As the primary ingredient in exogenous cannabinoids, cannabidiol (CBD) has been confirmed to exhibit antitumor activity in preclinical studies. However, it is still unclear whether CBD can disrupt fatty a…	Cannabidiol, Lipid metabolism, Ovarian cancer	Fu, Yu, Fang, Zhou, Bai, Jiang, Yang, Sun, Tian, Liu	Scientific reports	2025	Scopus	Excluded	Not related to brain cancer
10.3390/pharmaceutics14081533	Improved Therapeutic Efficacy of CBD with Good Tolerance in the Treatment of Breast Cancer through Nanoencapsulation and in Combination with 20(S)-Protopanaxadiol (PPD).	Cannabidiol (CBD), a nonpsychoactive major component derived from Cannabis sativa, widely used in neurodegenerative diseases, has now been proven to have growth inhibitory effects on many tumor cell lines, including breast tumors. Meanwhile CBD can effectively alleviate cancer-associated pain, anxiety, and depression, especially tumor cachexia, thus it is very promising as an anti-tumor drug with…	20(S)-Protopanaxadiol (PPD), Cannabidiol (CBD), anti-tumor efficacy, breast cancer, liposomes	Fu, Zhang, Lu, Li, Han, Guo, Wang	Pharmaceutics	2022	Scopus	Excluded	Not related to brain cancer
10.1093/molehr/gaac022	Cannabis significantly alters DNA methylation of the human ovarian follicle in a concentration-dependent manner.	Cannabis is increasingly consumed by women of childbearing age, and the reproductive and epigenetic effects are unknown. The purpose of this study was to evaluate the potential epigenetic implications of cannabis use on the female ovarian follicle. Whole-genome methylation was assessed in granulosa cells from 14 matched case-control patients. Exposure status was determined by liquid chromatograph…	DNA methylation, cannabis, epigenetics, granulosa cells, marijuana, Œî9-THC	Fuchs Weizman, Wyse, Montbriand, Jahangiri, Librach	Molecular human reproduction	2022	Scopus	Excluded	Not related to brain cancer
10.1021/acs.jmedchem.2c00256	Structure-Based Design, Optimization, and Development of [18F]LU13: A Novel Radioligand for Cannabinoid Receptor Type 2 Imaging in the Brain with PET.	The cannabinoid receptor type 2 (CB2R) is an attractive target for the diagnosis and therapy of neurodegenerative diseases and cancer. In this study, we aimed at the development of a novel 18F-labeled radioligand starting from the structure of the known naphthyrid-2-one CB2R ligands. Compound 28 (LU13) was identified with the highest binding affinity and selectivity versus CB1R (CB2RKi = 0.6 nM; …	NA	G√ºndel, Deuther-Conrad, Ueberham, Kaur, Otikova, Teodoro, Toussaint, Lai, Clau√ü, Scheunemann, Bormans, Bachmann, Kopka, Brust, Moldovan	Journal of medicinal chemistry	2022	Scopus	Excluded	Duplicated
10.1021/acs.jmedchem.2c00256	Structure-Based Design, Optimization, and Development of [18F]LU13: A Novel Radioligand for Cannabinoid Receptor Type 2 Imaging in the Brain with PET.	The cannabinoid receptor type 2 (CB2R) is an attractive target for the diagnosis and therapy of neurodegenerative diseases and cancer. In this study, we aimed at the development of a novel 18F-labeled radioligand starting from the structure of the known naphthyrid-2-one CB2R ligands. Compound 28 (LU13) was identified with the highest binding affinity and selectivity versus CB1R (CB2RKi = 0.6 nM; …	NA	G√ºndel, Deuther-Conrad, Ueberham, Kaur, Otikova, Teodoro, Toussaint, Lai, Clau√ü, Scheunemann, Bormans, Bachmann, Kopka, Brust, Moldovan	Journal of medicinal chemistry	2022	PubMed	Excluded	Not related to cancer
10.1186/s41181-024-00319-2	Development and evaluation of deuterated [18F]JHU94620 isotopologues for the non-invasive assessment of the cannabinoid type 2 receptor in brain.	The cannabinoid type 2 receptors (CB2R) represent a target of increasing importance in neuroimaging due to its upregulation under various neuropathological conditions. Previous evaluation of [18F]JHU94620 for the non-invasive assessment of the CB2R availability by positron emission tomography (PET) revealed favourable binding properties and brain uptake, however rapid metabolism, and generation o…	Cannabinoid type 2 receptor, Neuroinflammation, Positron emission tomography, [18F]JHU94620	G√ºndel, Maqbool, Teodoro, Ludwig, Heerklotz, Toussaint, Deuther-Conrad, Bormans, Brust, Kopka, Moldovan	EJNMMI radiopharmacy and chemistry	2024	SpringerLink	Excluded	Duplicated
10.1186/s41181-024-00319-2	Development and evaluation of deuterated [18F]JHU94620 isotopologues for the non-invasive assessment of the cannabinoid type 2 receptor in brain.	The cannabinoid type 2 receptors (CB2R) represent a target of increasing importance in neuroimaging due to its upregulation under various neuropathological conditions. Previous evaluation of [18F]JHU94620 for the non-invasive assessment of the CB2R availability by positron emission tomography (PET) revealed favourable binding properties and brain uptake, however rapid metabolism, and generation o…	Cannabinoid type 2 receptor, Neuroinflammation, Positron emission tomography, [18F]JHU94620	G√ºndel, Maqbool, Teodoro, Ludwig, Heerklotz, Toussaint, Deuther-Conrad, Bormans, Brust, Kopka, Moldovan	EJNMMI radiopharmacy and chemistry	2024	PubMed	Excluded	Not related to cancer
10.3390/molecules27093019	Synthesis and In Vitro Characterization of Selective Cannabinoid CB2 Receptor Agonists: Biological Evaluation against Neuroblastoma Cancer Cells.	1,8-naphthyridine-3-carboxamide structures were previously identified as a promising scaffold from which to obtain CB2R agonists with anticancer and anti-inflammatory activity. This work describes the synthesis and functional characterization of new 1,8-naphthyridin-2(1H)-one-3-carboxamides with high affinity and selectivity for CB2R. The new compounds were able to pharmacologically modulate the …	cannabinoid receptor 2, neuroblastoma, selective CB2R agonists	Gado, Ferrisi, Di Somma, Napolitano, Mohamed, Stevenson, Rapposelli, Saccomanni, Portella, Pertwee, Laprairie, Malfitano, Manera	Molecules (Basel, Switzerland)	2022	Scopus	Excluded	Not related to brain cancer
10.31557/APJCP.2024.25.3.839	A Comparative Analysis on the Potential Anticancer Properties of Tetrahydrocannabinol, Cannabidiol, and Tetrahydrocannabivarin Compounds Through In Silico Approach.	The purpose of this study is to comparatively analyze the anticancer properties of Tetrahydrocannabinol (THC), Cannabidiol (CBD), and Tetrahydrocannabivarin (THCV) using In silico tools. Using SwissADME and pkCSM, the physicochemical and pharmacokinetics properties of the cannabinoids were evaluated. Protox-II was utilized for the assessment of their cytotoxicity. The chemical-biological interact…	ADME, Anticancer drugs, Cytotoxicity, Virtual screening, cannabinoids	Gallardo, Gutierrez, Gomez, Delos Reyes, Dones, Dumbrique, Lim, Liquido, Macawile, Maglaqui, Manalo, Devanadera, Labrador	Asian Pacific journal of cancer prevention : APJCP	2024	Scopus	Selected	Computational studies
10.1016/j.ejmech.2023.115647	Exploring the 1,3-benzoxazine chemotype for cannabinoid receptor 2 as a promising anti-cancer therapeutic.	The discovery of selective agonists of cannabinoid receptor 2 (CB2) is strongly pursued to successfully tuning endocannabinoid signaling for therapeutic purposes. However, the design of selective CB2 agonists is still challenging because of the high homology with the cannabinoid receptor 1 (CB1) and for the yet unclear molecular basis of the agonist/antagonist switch. Here, the 1,3-benzoxazine sc…	1,3-Benzoxazin-4-one, CB(2), Cancer, Inflammation, Neurodegenerative disorders, Neuropathic pain	Gambacorta, Gasperi, Guzzo, Di Leva, Ciriaco, S√°nchez, Tullio, Rozzi, Marinelli, Topai, Nicolotti, Maccarrone	European journal of medicinal chemistry	2023	Scopus	Excluded	Duplicated
10.1016/j.ejmech.2023.115647	Exploring the 1,3-benzoxazine chemotype for cannabinoid receptor 2 as a promising anti-cancer therapeutic.	The discovery of selective agonists of cannabinoid receptor 2 (CB2) is strongly pursued to successfully tuning endocannabinoid signaling for therapeutic purposes. However, the design of selective CB2 agonists is still challenging because of the high homology with the cannabinoid receptor 1 (CB1) and for the yet unclear molecular basis of the agonist/antagonist switch. Here, the 1,3-benzoxazine sc…	1,3-Benzoxazin-4-one, CB(2), Cancer, Inflammation, Neurodegenerative disorders, Neuropathic pain	Gambacorta, Gasperi, Guzzo, Di Leva, Ciriaco, S√°nchez, Tullio, Rozzi, Marinelli, Topai, Nicolotti, Maccarrone	European journal of medicinal chemistry	2023	PubMed	Excluded	Not related to brain cancer
10.3390/ijms241713235	CBD Inhibits In Vivo Development of Human Breast Cancer Tumors.	Inflammation is a critical component of cancer development. Previously, we showed in vitro that IL-1Œ≤ treatment of non-invasive human breast cancer MCF-7 cells promoted their transition to a malignant phenotype (6D cells). This epithelial-mesenchymal transition was reverted by exposure to cannabidiol (CBD). We show in a murine model that subcutaneous inoculation of 6D cells induced formation and…	CBD-treatment, EMT blockage, breast cancer, tumor resorption	Garc√≠a-Morales, Mendoza-Rodr√≠guez, Tapia Ram√≠rez, Meza	International journal of molecular sciences	2023	Scopus	Excluded	Not related to brain cancer
10.1016/j.phrs.2023.106655	Cannabidiol repairs behavioral and brain disturbances in a model of fetal alcohol spectrum disorder.	Fetal alcohol spectrum disorder (FASD) includes neuropsychiatric disturbances related to gestational and lactational ethanol exposure. Available treatments are minimal and do not modulate ethanol-induced damage. Developing animal models simulating FASD is essential for understanding the underlying brain alterations and searching for efficient therapeutic approaches. The main goal of this study wa…	Animal model, Cannabidiol, FASD, Gene expression, Immunohistochemistry, Metabolomic analyses	Gasparyan, Navarro, Navarrete, Austrich-Olivares, Scoma, Hambardikar, Acosta, Solesio, Manzanares	Pharmacological research	2023	Scopus	Excluded	Not related to cancer
10.2174/0929867329666220825161603	Recent Advances on Type-2 Cannabinoid (CB2) Receptor Agonists and their Therapeutic Potential.	In the last decade, selective modulators of type-2 cannabinoid receptor (CB2) have become a major focus to target endocannabinoid signaling in humans. Indeed, heterogeneously expressed within our body, CB2 actively regulates several physio-pathological processes, thus representing a promising target for developing specific and safe therapeutic drugs. If CB2 modulation has been extensively studied…	Biased signaling, drug design, endocannabinoid, human disease, signal transduction, therapy, type-2 cannabinoid receptor	Gasperi, Guzzo, Topai, Gambacorta, Ciriaco, Nicolotti, Maccarrone	Current medicinal chemistry	2023	PubMed	Excluded	Not original article
10.1007/s11596-024-2950-7	Current Combinatorial Therapeutic Aspects: The Future Prospect for Glioblastoma Treatment.	There are several types of brain tumors but glioblastoma (GBM) is one of the highly malignant tumors. A primary concern with GBM is that the treatment is inadequate. Even after giving many multi-stacked combinations of therapies to patients, inclusive of chemotherapy, radiation, and surgery, the median survival rate remains poor. Due to its heterogeneous nature, the use of selective therapy for s…	combination therapy, drug resistance, glioma, temozolomide, treatment failure	Gautam, Gabrani	Current medical science	2024	SpringerLink	Excluded	Not original article
10.3390/cells11233939	Phytocannabinoids Stimulate Rejuvenation and Prevent Cellular Senescence in Human Dermal Fibroblasts.	In light of the increased popularity of phytocannabinoids (pCBs) and their appearance in beauty products without rigorous research on their rejuvenation efficacy, we decided to investigate the potential role of pCBs in skin rejuvenation. Utilizing healthy and stress-induced premature senescent (SIPS) CCD-1064Sk skin fibroblasts, the effects of pCBs on cellular viability, functional activity, meta…	CBD, THC, aging, cannabinoids, fibroblast, skin, stress-induced premature senescence	Gerasymchuk, Robinson, Groves, Haselhorst, Nandakumar, Stahl, Kovalchuk, Kovalchuk	Cells	2022	Scopus	Excluded	Not related to brain cancer
10.1124/jpet.123.001731.	The Anti-Inflammatory Action of Cannabigerol Accompanied by the Antioxidant Effect of 3-O-ethyl Ascorbic Acid in UVA-Irradiated Human Keratinocytes.	Excessive daily exposure of human skin to natural UVA radiation leads to impaired redox homeostasis in epidermal keratinocytes, resulting in changes in their proteome. Commonly used antioxidants usually exhibit protection in a narrowed range, which makes it necessary to combine their effects. Therefore, the aim of this study was to analyze the protective effect of cannabigerol (CBG) and 3-O-ethyl…	NA	Gƒôgotek, Jarocka-Karpowicz, Atalay Ekiner, Skrzydlewska	The Journal of pharmacology and experimental therapeutics	2023	ScienceDirect	Excluded	Not related to cancer
10.1016/j.bbadis.2022.166512.	Epigenetic regulation of autophagy in gastrointestinal cancers.	The development of novel therapeutic approaches is necessary to manage gastrointestinal cancers (GICs). Considering the effective molecular mechanisms involved in tumor growth, the therapeutic response is pivotal in this process. Autophagy is a highly conserved catabolic process that acts as a double-edged sword in tumorigenesis and tumor inhibition in a context-dependent manner. Depending on the…	Autophagy, Chemoresistance, Epigenetics, Gastrointestinal neoplasms, Tumorigenesis	Ghavami, Zamani, Ahmadi, Erfani, Dastghaib, Darbandi, Darbandi, Vakili, Siri, Grabarek, Boro≈Ñ, Zarghooni, Wiechec, Mokarram	Biochimica et biophysica acta. Molecular basis of disease	2022	ScienceDirect	Excluded	Not original article
10.1016/j.fitote.2024.106354.	Biomimetic synthesis of rare cannabigerol-type cannabinoids and evaluation of their cytotoxic effect on human glioblastoma cell lines.	Although Cannabis sativa L. is well known for being prolific in phytocannabinoids, their biosynthetic modular mechanism is ruled by a main enzyme: the geranyltransferase able to pursue the C-isoprenylation of olivetolic acid with the geranyldiphosphate. However, the existence of more than 160 meroterpenoids can be partially explained by a side degree of promiscuity of the geranyltransferase itsel…	Cannabis sativa, Enzymatic promiscuity, Human glioblastoma, Minor cannabinoids, Phytocannabinoids	Giangrossi, Salamone, Camola, Taglialatela-Scafati, Chianese, Gargiulo, Nabissi, Pollastro	Fitoterapia	2025	ScienceDirect	Excluded	Duplicated
10.1016/j.fitote.2024.106354	Biomimetic synthesis of rare cannabigerol-type cannabinoids and evaluation of their cytotoxic effect on human glioblastoma cell lines.	Although Cannabis sativa L. is well known for being prolific in phytocannabinoids, their biosynthetic modular mechanism is ruled by a main enzyme: the geranyltransferase able to pursue the C-isoprenylation of olivetolic acid with the geranyldiphosphate. However, the existence of more than 160 meroterpenoids can be partially explained by a side degree of promiscuity of the geranyltransferase itsel…	Cannabis sativa, Enzymatic promiscuity, Human glioblastoma, Minor cannabinoids, Phytocannabinoids	Giangrossi, Salamone, Camola, Taglialatela-Scafati, Chianese, Gargiulo, Nabissi, Pollastro	Fitoterapia	2025	Scopus	Excluded	Duplicated
10.1016/j.fitote.2024.106354	Biomimetic synthesis of rare cannabigerol-type cannabinoids and evaluation of their cytotoxic effect on human glioblastoma cell lines.	Although Cannabis sativa L. is well known for being prolific in phytocannabinoids, their biosynthetic modular mechanism is ruled by a main enzyme: the geranyltransferase able to pursue the C-isoprenylation of olivetolic acid with the geranyldiphosphate. However, the existence of more than 160 meroterpenoids can be partially explained by a side degree of promiscuity of the geranyltransferase itsel…	Cannabis sativa, Enzymatic promiscuity, Human glioblastoma, Minor cannabinoids, Phytocannabinoids	Giangrossi, Salamone, Camola, Taglialatela-Scafati, Chianese, Gargiulo, Nabissi, Pollastro	Fitoterapia	2025	PubMed	Selected	New cannabinoid candidates
10.3390/antiox14010018	Exploring the Therapeutic Potential of Cannabidiol in U87MG Cells: Effects on Autophagy and NRF2 Pathway.	Cannabinoids include both endogenous endocannabinoids and exogenous phytocannabinoids, such as cannabidiol (CBD), and have potential as therapeutic agents in cancer treatment due to their selective anticancer activities. CBD exhibits both antioxidant and pro-oxidant effects depending on its concentration and cell types. These properties allow CBD to influence oxidative stress responses and potent…	CBD, NRF2 pathway, U87MG, autophagy, cannabidiol, oxidative stress	Giannotti, Di Chiara Stanca, Spedicato, Vergara, Stanca, Damiano, Siculella	Antioxidants (Basel, Switzerland)	2024	Scopus	Excluded	Duplicated
10.3390/antiox14010018	Exploring the Therapeutic Potential of Cannabidiol in U87MG Cells: Effects on Autophagy and NRF2 Pathway.	Cannabinoids include both endogenous endocannabinoids and exogenous phytocannabinoids, such as cannabidiol (CBD), and have potential as therapeutic agents in cancer treatment due to their selective anticancer activities. CBD exhibits both antioxidant and pro-oxidant effects depending on its concentration and cell types. These properties allow CBD to influence oxidative stress responses and potent…	CBD, NRF2 pathway, U87MG, autophagy, cannabidiol, oxidative stress	Giannotti, Di Chiara Stanca, Spedicato, Vergara, Stanca, Damiano, Siculella	Antioxidants (Basel, Switzerland)	2024	PubMed	Selected	New mechanistic insights
10.3390/molecules27238152	N-[1,3-Dialkyl(aryl)-2-oxoimidazolidin-4-ylidene]-aryl(alkyl)sulphonamides as Novel Selective Human Cannabinoid Type 2 Receptor (hCB2R) Ligands; Insights into the Mechanism of Receptor Activation/Deactivation.	Cannabinoid type 1 (hCB1) and type 2 (hCB2) receptors are pleiotropic and crucial targets whose signaling contributes to physiological homeostasis and its restoration after injury. Being predominantly expressed in peripheral tissues, hCB2R represents a safer therapeutic target than hCB1R, which is highly expressed in the brain, where it regulates processes related to cognition, memory, and motor …	cannabinoid receptors, drug design, hCB2R selective ligands, in silico simulations, mechanism of receptor activation	Gianquinto, Sodano, Rolando, Kostrzewa, Allar√†, Mahmoud, Kumar, Spyrakis, Ligresti, Chegaev	Molecules (Basel, Switzerland)	2022	PubMed	Excluded	Not related to cancer
10.1186/s13024-024-00703-1	Brain clearance of protein aggregates: a close-up on astrocytes.	Protein misfolding and accumulation defines a prevailing feature of many neurodegenerative disorders, finally resulting in the formation of toxic intra- and extracellular aggregates. Intracellular aggregates can enter the extracellular space and be subsequently transferred among different cell types, thus spreading between connected brain districts.Although microglia perform a predominant role in…	Amyloid proteins, Astrocytes, Clearance, Tau, Œ±-Synuclein	Giusti, Kaur, Giusto, Civiero	Molecular neurodegeneration	2024	SpringerLink	Excluded	Not original article
10.1186/s40779-024-00586-9	Role of PD-1/PD-L1 signaling axis in oncogenesis and its targeting by bioactive natural compounds for cancer immunotherapy.	Cancer is a global health problem and one of the leading causes of mortality. Immune checkpoint inhibitors have revolutionized the field of oncology, emerging as a powerful treatment strategy. A key pathway that has garnered considerable attention is programmed cell death-1 (PD-1)/programmed cell death ligand-1 (PD-L1). The interaction between PD-L1 expressed on tumor cells and PD-1 reduces the i…	Cancer, Crosstalk, Natural compounds, PD-1/PD-L1, Therapeutic targets	Godiyal, Maheshwari, Taniguchi, Zinzuwadia, Morera-D√≠az, Tewari, Bishayee	Military Medical Research	2024	SpringerLink	Excluded	Not original article
10.3390/jox12020012	Comparative Study of Œî9-Tetrahydrocannabinol and Cannabidiol on Melanogenesis in Human Epidermal Melanocytes from Different Pigmentation Phototypes: A Pilot Study.	Œî9-tetrahydrocannabinol (THC) is one of the primary ingredients of cannabis plants and is responsible for the psychoactive properties of cannabis. While cannabidiol (CBD), the non-psychoactive compound from cannabis, has been shown to stimulate human epidermal melanogenesis, the effects of THC have not been addressed in human epidermal melanocytes. Moreover, to date, no study has tested the effe…	cannabidiol, darkly-pigmented, dendricity, human melanocytes, lightly-pigmented, melanogenesis, reactive oxygen species, Œî9-tetrahydrocannabinol	Goenka	Journal of xenobiotics	2022	Scopus	Excluded	Not related to brain cancer
10.3390/biomedicines10071552	Anti-Tumorigenic Effect of a Novel Derivative of 2-Hydroxyoleic Acid and the Endocannabinoid Anandamide on Neuroblastoma Cells.	Modulation of the endogenous cannabinoid system has been suggested as a potential anticancer strategy. In the search for novel and less toxic therapeutic options, structural modifications of the endocannabinoid anandamide and the synthetic derivative of oleic acid, Minerval (HU-600), were done to obtain 2-hydroxy oleic acid ethanolamide (HU-585), which is an HU-600 derivative with the anandamide …	2-hydroxy oleic acid, anandamide, anti Bcl2, endocannabinoid system, membrane lipid therapy, neuroblastoma	Golan, Mechoulam, Smoum, Cohen-Zada, Pri-Chen, Wiener, Grinberg, Bar-Lev, Haj, Fisher, Toren	Biomedicines	2022	Scopus	Excluded	Not related to brain cancer
10.15296/ijwhr.2023.7076	Influences of Morphine on Cannabinoid Receptor 1, 2 Expression in Breast Cancer Cell Lines	Objectives: This study aimed to investigate the regulatory effect of morphine on the expression of the cannabinoid receptors in the cancer progression. The application of morphine to relieve pain in the patients with cancer may facilitate identifying the risk of tumor growth and metastasis. Methods: The MDA-MB-231 and MCF-7 cells were treated with different concentrations (1.6, 0.16, 0.016, and 0…	Breast cancer, Morphine, Cannabinoid receptors 1 and 2, MCF-7, MDA-MB-231	Golnaz Vaseghi1, Fariba Nabatchian2, Zohreh Shafiezadeh2, Reza Afrisham2, Homa Hamledari2	International Journal of Women's Health and Reproduction Sciences	2025	Scopus	Excluded	Not related to brain cancer
10.1038/s41434-022-00355-0	Intracerebral lentiviral ABCD1 gene therapy in an early disease onset ALD mouse model.	X-linked adrenoleukodystrophy (ALD) is a genetic disorder of the ABCD1 gene. We aimed to treat ALD via direct intracerebral injection of lentiviral ABCD1 (LV.ABCD1). Lentiviral vectors (LVs) were injected into the brain of wild type mice to access toxicities and biodistribution. Confocal microscopy illustrated supraphysiological ABCD1 expression surrounding the injection sites, and LVs were also …	NA	Gong, Liu, Chung, Xu, Lund, Chang	Gene therapy	2023	SpringerLink	Excluded	Not related to cancer
10.1016/j.ymeth.2024.01.003.	LC-MS/MS platform-based serum untargeted screening reveals the diagnostic biomarker panel and molecular mechanism of breast cancer.	Breast cancer (BC), the most common form of malignant cancer affecting women worldwide, was characterized by heterogeneous metabolic disorder and lack of effective biomarkers for diagnosis. The purpose of this study is to search for reliable metabolite biomarkers of BC as well as triple-negative breast cancer (TNBC) using serum metabolomics approach. In this study, an untargeted metabolomics tech…	Biomarker, Breast cancer, Machine learning, Metabolomics, Triple-negative breast cancer	Gong, Wang, Huang, Huang, Chen, Cheng, Liu, Dai, Zhong, Fan, Liao	Methods (San Diego, Calif.)	2024	ScienceDirect	Excluded	Not related to brain cancer
10.1134/S0006297922090012	Astrocyte Activation Markers.	Astrocytes are the most common type of glial cells that provide homeostasis and protection of the central nervous system. Important specific characteristic of astrocytes is manifestation of morphological heterogeneity, which is directly dependent on localization in a particular area of the brain. Astrocytes can integrate into neural networks and keep neurons active in various areas of the brain. …	astrocytes, imaging methods, markers, miRNA, optogenetics	Gorina, Salmina, Erofeev, Gerasimov, Bolshakova, Balaban, Bezprozvanny, Vlasova	Biochemistry. Biokhimiia	2022	SpringerLink	Excluded	Not related to brain cancer
10.1186/s12974-024-03202-8	CB2 expression in mouse brain: from mapping to regulation in microglia under inflammatory conditions.	Since its detection in the brain, the cannabinoid receptor type 2 (CB2) has been considered a promising therapeutic target for various neurological and psychiatric disorders. However, precise brain mapping of its expression is still lacking. Using magnetic cell sorting, calibrated RT-qPCR and single-nucleus RNAseq, we show that CB2 is expressed at a low level in all brain regions studied, mainly …	Cannabinoid receptor type 2, Endocannabinoid system, Microglia, Neuroinflammation	Grabon, Ruiz, Gasmi, Degletagne, Georges, Belmeguenai, Bodennec, Rheims, Marcy, Bezin	Journal of neuroinflammation	2024	PubMed	Excluded	Not related to cancer
10.1016/j.vascn.2023.107468.	Off-target pharmacological activity at various kinases: Potential functional and pathological side effects.	In drug discovery, during the lead optimization and candidate characterization stages, novel small molecules are frequently evaluated in a battery of in vitro pharmacology assays to identify potential unintended, off-target interactions with various receptors, transporters, ion channels, and enzymes, including kinases. Furthermore, these screening panels may also provide utility at later stages o…	Activation, Drug Discovery, Functional, Inhibition, Interaction, Kinase, Off-target, Pathological, Safety, Side effect, Table	Green, Mahalingaiah, Gopalakrishnan, Liguori, Mittelstadt, Blomme, Van Vleet	Journal of pharmacological and toxicological methods	2023	ScienceDirect	Excluded	Not original article
10.1016/j.pnpbp.2024.111215.	The neuropharmacology of kratom, a novel psychoactive natural product.	Kratom (Mitragyna speciosa, Korth.) is a tropical tree that is indigenous to Southeast Asia. When ingested, kratom leaves or decoctions from the leaves have been reported to produce complex stimulant and opioid-like effects. For generations native populations in Southeast Asia have used kratom products to stave off fatigue, improve mood, alleviate pain and manage symptoms of opioid withdrawal. Ov…	Kratom, Mitragyna speciosa, Mitragynine, Opioid, Substance use disorder	Green, Veltri, Prozialeck, Grundmann	Progress in neuro-psychopharmacology & biological psychiatry	2025	ScienceDirect	Excluded	Not related to cancer
10.1007/s12035-023-03277-z	The Involvement of Post-Translational Modifications in Regulating the Development and Progression of Alzheimer's Disease.	Post-translational modifications (PTMs) have been recently reported to be involved in the development and progression of Alzheimer's disease (AD). In detail, PTMs include phosphorylation, glycation, acetylation, sumoylation, ubiquitination, methylation, nitration, and truncation, which are associated with pathological functions of AD-related proteins, such as Œ≤-amyloid (AŒ≤), Œ≤-site APP-cleavag…	Alzheimer‚Äôs disease, Glycation, Phosphorylation, Post-translational modifications, Sumoylation	Guan, Wang	Molecular neurobiology	2023	SpringerLink	Excluded	Not related to cancer
10.1016/j.mcpro.2022.100262	Multiomic Analysis Reveals Disruption of Cholesterol Homeostasis by Cannabidiol in Human Cell Lines.	The nonpsychoactive cannabinoid, cannabidiol (CBD), is Food and Dug Administration approved for treatment of two drug-resistant epileptic disorders and is seeing increased use among the general public, yet the mechanisms that underlie its therapeutic effects and side-effect profiles remain unclear. Here, we report a systems-level analysis of CBD action in human cell lines using temporal multiomic…	FRET biosensor, cannabidiol, high-content screening, lipidomics, metabolomics, multiomics, phosphoproteomics, proteomics, systems pharmacology, transcriptomics	Guard, Chapnick, Poss, Ebmeier, Jacobsen, Nemkov, Ball, Webb, Simpson, Coleman, Bunker, Ramirez, Reisz, Sievers, Stowell, D'Alessandro, Liu, Old	Molecular & cellular proteomics : MCP	2022	Scopus	Excluded	Not related to brain cancer
10.1016/j.biopha.2024.116879	Cannabinoid CB2 receptors in primary sensory neurons are implicated in CB2 agonist-mediated suppression of paclitaxel-induced neuropathic nociception and sexually-dimorphic sparing of morphine tolerance.	Cannabinoid CB2 agonists show therapeutic efficacy without unwanted CB1-mediated side effects. The G protein-biased CB2 receptor agonist LY2828360 attenuates the maintenance of chemotherapy-induced neuropathic nociception in male mice and blocks development of morphine tolerance in this model. However, the cell types involved in this phenomenon are unknown and whether this therapeutic profile is …	CB2, Cancer, Chemotherapy-induced peripheral neuropathy, Dorsal root ganglion, Opioid tolerance	Guenther, Lin, Xu, Makriyannis, Romero, Hillard, Mackie, Hohmann	Biomedicine & pharmacotherapy = Biomedecine & pharmacotherapie	2024	PubMed	Excluded	Not related to cancer
10.1089/can.2021.0045	Cannabis as an Anticancer Agent: A Review of Clinical Data and Assessment of Case Reports.	Background: Pre-clinical studies have demonstrated the potential anticancer activity of cannabinoids, yet little clinical data exist to support this. Nearly 40% of patients with cancer using cannabis believe it will treat their cancer with numerous anecdotal reports shared online through social media platforms. Case reports have been published in peer-reviewed journals, but often lack key clinica…	antineoplastic, cancer, cannabis, marijuana	Guggisberg, Schumacher, Gilmore, Zylla	Cannabis and cannabinoid research	2022	Scopus	Excluded	Duplicated
10.1089/can.2021.0045	Cannabis as an Anticancer Agent: A Review of Clinical Data and Assessment of Case Reports.	Background: Pre-clinical studies have demonstrated the potential anticancer activity of cannabinoids, yet little clinical data exist to support this. Nearly 40% of patients with cancer using cannabis believe it will treat their cancer with numerous anecdotal reports shared online through social media platforms. Case reports have been published in peer-reviewed journals, but often lack key clinica…	antineoplastic, cancer, cannabis, marijuana	Guggisberg, Schumacher, Gilmore, Zylla	Cannabis and cannabinoid research	2022	PubMed	Excluded	Not original article
10.1055/a-1962-8165	Development and Validation of a GC-FID Method for the Quantitation of 20 Different Acidic and Neutral Cannabinoids.	For decades, Cannabis sativa had been illegal to sell or consume around the world, including in the United States. However, in light of the recent 2018 Farm Bill and the legalization of hemp across the US, various cannabis preparations have flooded the market, making it essential to be able to quantitate the levels of the different acidic and neutral cannabinoids in C. sativa and to have a comple…	NA	Gul, Ibrahim, Gul, Shahzadi, Radwan, Chandra, Lata, ElSohly	Planta medica	2023	Scopus	Excluded	Not related to cancer
10.1007/s11033-022-08179-2	Cellular retinol-binding protein 1: a therapeutic and diagnostic tumor marker.	Cellular Retinol Binding Protein 1 (CRBP1) gene is a protein coding gene located on human chromosome 3q21, which codifies a protein named CRBP1. CRBP1 is widely expressed in many tissues as a chaperone protein to regulate the uptake, subsequent esterification and bioavailability of retinol. CRBP1 combines retinol and retinaldehyde with high affinity to protect retinoids from non-specific oxidatio…	CRBP1, Cancer diagnosis, Chaperone protein, Tumorigenesis therapy	Guo, Zhao, Wu, Zhang, Wang, Liu, Zhang, Yang	Molecular biology reports	2023	SpringerLink	Excluded	Not related to cannabinoids
10.1007/s13353-024-00915-7	Cannabidiol (CBD) modulates the transcriptional profile of ethanol-exposed human dermal fibroblast cells.	Cannabidiol (CBD) is abundant in the Cannabis sativa plant and exhibits complex immunomodulatory, anxiolytic, antioxidant, and antiepileptic properties. Several studies suggest that CBD could be used for different purposes in alcohol use disorder (AUD) and alcohol-related injuries to the brain and the liver. In this study, we focused on analyzing transcriptional alterations in human dermal fibrob…	Alcohol use disorder, CBD, Cannabidiol, Ethanol, Fibroblasts, Fibrosis	Gurgul, ≈ªurowski, Szmato≈Ça, Kucharski, Sawicki, Semik-Gurgul, Oc≈Ço≈Ñ	Journal of applied genetics	2024	Scopus	Excluded	Not related to brain cancer
10.1007/s00018-022-04401-3	Contribution of specific ceramides to obesity-associated metabolic diseases.	Ceramides are a heterogeneous group of bioactive membrane sphingolipids that play specialized regulatory roles in cellular metabolism depending on their characteristic fatty acyl chain lengths and subcellular distribution. As obesity progresses, certain ceramide molecular species accumulate in metabolic tissues and cause cell-type-specific lipotoxic reactions that disrupt metabolic homeostasis an…	Atherosclerosis, Ceramide acyl chain length, Diabetes, High-fat diet, Insulin resistance, Lipid signaling, Lipotoxicity, Metabolic disease treatment, Obesity, Sphingolipids	Hammerschmidt, Br√ºning	Cellular and molecular life sciences : CMLS	2022	SpringerLink	Excluded	Not original article
10.1186/s12864-022-08641-2	Effect of berberine on global modulation of lncRNAs and mRNAs expression profiles in patients with stable coronary heart disease.	Berberine (BBR) is an isoquinoline alkaloid found in the Berberis species. It was found to have protected effects in cardiovascular diseases. Here, we investigated the effect the regulatory function of long noncoding RNAs (lncRNAs) during the treatment of stable coronary heart disease (CHD) using BBR. We performed microarray analyses to identify differentially expressed (DE) lncRNAs and mRNAs bet…	Berberine, Stable coronary heart disease, lncRNA, mRNA	Han, Xie, Lu, Xiang, Li, Qian, Zhang	BMC genomics	2022	SpringerLink	Excluded	Not related to cancer
10.3390/cancers14164057	Controversial Link between Cannabis and Anticancer Treatments-Where Are We and Where Are We Going? A Systematic Review of the Literature.	Cannabinoids are currently used in cancer patients primarily for their pain-relieving and antiemetic properties. The aim of our review was to synthesize all available data of studies evaluating the therapeutic efficacy of cannabis in combination with oncological treatments in cancer patients and to explore ongoing studies with different goals and medical areas registered in the field of oncology …	cancer, cannabidiol, cannabis, dronabinol, endocannabinoids, medical marijuana, nabilone, nabiximols	Hanganu, Lazar, Manoilescu, Mocanu, Butcovan, Buhas, Szalontay, Ioan	Cancers	2022	PubMed	Excluded	Not original article
10.1111/bph.16035	Differential regulation of Cav 3.2 and Cav 2.2 calcium channels by CB1 receptors and cannabidiol.	Cannabinoids are a promising therapeutic avenue for chronic pain. However, clinical trials often fail to report analgesic efficacy of cannabinoids. Inhibition of voltage gate calcium (Cav ) channels is one mechanism through which cannabinoids may produce analgesia. We hypothesized that cannabinoids and cannabinoid receptor agonists target different types of Cav channels through distinct mechanism…	CB1 receptors, Cav2.2, Cav3.2, T-type calcium channel, cannabidiol, cannabinoid receptor, voltage-gated calcium channel	Harding, Souza, Gandini, Gadotti, Ali, Huang, Antunes, Trang, Zamponi	British journal of pharmacology	2023	Scopus	Excluded	Not related to cancer
10.1016/j.ijpharm.2022.122580	Formulation and development of novel lipid-based combinatorial advanced nanoformulation for effective treatment of non-melanoma skin cancer.	Non-melanoma skin cancer is one of the most common malignancies reported with high number of morbidities, demanding an advanced treatment option with superior chemotherapeutic effects. Due to high degree of drug resistance, conventional therapy fails to meet the desired therapeutic efficacy. To break the bottleneck, nanoparticles have been used as next generation vehicles that facilitate the effi…	5-Flurouracil, Cannabidiol, Combinatorial therapy, Dermal delivery, Nanoparticles, Non-melanoma skin cancer	Hasan, Imran, Nadeem, Jain, Haider, Moshahid Alam Rizvi, Sheikh, Kesharwani, Kumar Jain, Jalees Ahmad	International journal of pharmaceutics	2023	Scopus	Excluded	Duplicated
10.1016/j.ijpharm.2022.122580.	Formulation and development of novel lipid-based combinatorial advanced nanoformulation for effective treatment of non-melanoma skin cancer.	Non-melanoma skin cancer is one of the most common malignancies reported with high number of morbidities, demanding an advanced treatment option with superior chemotherapeutic effects. Due to high degree of drug resistance, conventional therapy fails to meet the desired therapeutic efficacy. To break the bottleneck, nanoparticles have been used as next generation vehicles that facilitate the effi…	5-Flurouracil, Cannabidiol, Combinatorial therapy, Dermal delivery, Nanoparticles, Non-melanoma skin cancer	Hasan, Imran, Nadeem, Jain, Haider, Moshahid Alam Rizvi, Sheikh, Kesharwani, Kumar Jain, Jalees Ahmad	International journal of pharmaceutics	2023	ScienceDirect	Excluded	Not related to brain cancer
10.1186/s12943-023-01854-3	Skin cancer: understanding the journey of transformation from conventional to advanced treatment approaches.	Skin cancer is a global threat to the healthcare system and is estimated to incline tremendously in the next 20¬†years, if not diagnosed at an early stage. Even though it is curable at an early stage, novel drug identification, clinical success, and drug resistance is another major challenge. To bridge the gap and bring effective treatment, it is important to understand the etiology of skin carci…	Combination therapy, Etiology, Melanoma, Nanotechnology, Non-melanoma, Phytocompounds, Skin cancer, Targeted therapy, Toxicity	Hasan, Nadaf, Imran, Jiba, Sheikh, Almalki, Almujri, Mohammed, Kesharwani, Ahmad	Molecular cancer	2023	SpringerLink	Excluded	Not original article
10.1038/s41467-023-42276-5	Microglial cannabinoid receptor type 1 mediates social memory deficits in mice produced by adolescent THC exposure and 16p11.2 duplication.	Adolescent cannabis use increases the risk for cognitive impairments and psychiatric disorders. Cannabinoid receptor type 1 (Cnr1) is expressed not only in neurons and astrocytes, but also in microglia, which shape synaptic connections during adolescence. However, the role of microglia in mediating the adverse cognitive effects of delta-9-tetrahydrocannabinol (THC), the principal psychoactive con…	NA	Hasegawa, Kim, Ursini, Jouroukhin, Zhu, Miyahara, Xiong, Madireddy, Obayashi, Lutz, Sawa, Brown, Pletnikov, Kamiya	Nature communications	2023	Scopus	Excluded	Not related to cancer
10.1186/s12987-023-00424-5	The CLDN5 gene at the blood-brain barrier in health and disease.	The CLDN5 gene encodes claudin-5 (CLDN-5) that is expressed in endothelial cells and forms tight junctions which limit the passive diffusions of ions and solutes. The blood-brain barrier (BBB), composed of brain microvascular endothelial cells and associated pericytes and end-feet of astrocytes, is a physical and biological barrier to maintain the brain microenvironment. The expression of CLDN-5 …	Blood‚Äìbrain barrier, Claudin-5, Psychiatric diseases, Tight junction, Vascular permeability	Hashimoto, Greene, Munnich, Campbell	Fluids and barriers of the CNS	2023	SpringerLink	Excluded	Not original article
10.1139/cjpp-2022-0319.	Delving into the death signaling pathway of hemp oil and gamma radiation in solid tumor bearing mice.	Many studies reported the diverse therapeutic potential of essential oils. They have a crucial role in cancer prevention and treatment. Antioxidant, antimutagenic, and antiproliferative are mechanisms involved. Also, essential oils may enhance immune function and surveillance, induce enzymes, enhance detoxification, and modulate multidrug resistance. Hemp oil, obtained from Cannabis sativaL. seed…	Ehrlich ascites carcinoma, angiogenesis, apoptosis, cytotoxicity, gamma radiation, hemp oil, histopathology	Hassan, Mansour, Mostafa, Abdelgayed	Canadian journal of physiology and pharmacology	2023	ScienceDirect	Excluded	Not related to brain cancer
10.2174/1871520621666210901112954	Bioactive Heterocyclic Compounds as Potential Therapeutics in the Treatment of Gliomas: A Review.	Cancer is one of the most alarming diseases, with an estimation of 9.6 million deaths in 2018. Glioma occurs in glial cells surrounding nerve cells. The majority of the patients with gliomas have a terminal prognosis, and the ailment has significant sway on patients and their families, be it physical, psychological, or economic wellbeing. As Glioma exhibits, both intra and inter tumour heterogene…	Cancer, cannabinoids, fatty acid conjugates, flavonoids, gliomas, heterocyclic compounds, pyrimidine-based derivatives, temozolomide, terpenoids, triazine-based derivatives	Hassan, Mohi-Ud-Din, Dar, Shah, Mir, Shaikh, Pottoo	Anti-cancer agents in medicinal chemistry	2022	PubMed	Excluded	Not original article
10.3390/pharmaceutics14040706	Biophysical Studies and In Vitro Effects of Tumor Cell Lines of Cannabidiol and Its Cyclodextrin Inclusion Complexes.	Phytocannabinoids possess anticancer properties, as established in vitro and in vivo. However, they are characterized by high lipophilicity. To improve the properties of cannabidiol (CBD), such as solubility, stability, and bioavailability, CBD inclusion complexes with cyclodextrins (CDs) might be employed, offering targeted, faster, and prolonged CBD release. The aim of the present study is to i…	X-ray crystallography, cannabidiol (CBD), cyclodextrin, glioblastoma, inclusion complexes, molecular dynamics, phase solubility, rhabdomyosarcoma	Hatziagapiou, Bethanis, Koniari, Christoforides, Nikola, Andreou, Mantzou, Chrousos, Kanaka-Gantenbein, Lambrou	Pharmaceutics	2022	Scopus	Excluded	Duplicated
10.3390/pharmaceutics14040706	Biophysical Studies and In Vitro Effects of Tumor Cell Lines of Cannabidiol and Its Cyclodextrin Inclusion Complexes.	Phytocannabinoids possess anticancer properties, as established in vitro and in vivo. However, they are characterized by high lipophilicity. To improve the properties of cannabidiol (CBD), such as solubility, stability, and bioavailability, CBD inclusion complexes with cyclodextrins (CDs) might be employed, offering targeted, faster, and prolonged CBD release. The aim of the present study is to i…	X-ray crystallography, cannabidiol (CBD), cyclodextrin, glioblastoma, inclusion complexes, molecular dynamics, phase solubility, rhabdomyosarcoma	Hatziagapiou, Bethanis, Koniari, Christoforides, Nikola, Andreou, Mantzou, Chrousos, Kanaka-Gantenbein, Lambrou	Pharmaceutics	2022	PubMed	Selected	Formulation studies
10.14283/jpad.2022.130	Erratum to: Association between Modifiable Risk Factors and Levels of Blood-Based Biomarkers of Alzheimer's and Related Dementias in the Look AHEAD Cohort.	[This corrects the article DOI: 10.14283/jarlife.2024.1.].	NA	Hayden, Mielke, Evans, Neiberg, Molina-Henry, Culkin, Marcovina, Johnson, Carmichael, Rapp, Sachs, Ding, Shappell, Wagenknecht, Luchsinger, Espeland	JAR life	2024	SpringerLink	Excluded	Not original article
10.1016/j.bmc.2021.116533.	Novel structural-related analogs of PFI-3 (SRAPs) that target the BRG1 catalytic subunit of the SWI/SNF complex increase the activity of temozolomide in glioblastoma cells.	Glioblastoma (GBM) is the most aggressive and treatment-refractory malignant adult brain cancer. After standard of care therapy, the overall median survival for GBM is only ‚àº6¬†months with a 5-year survival <10%. Although some patients initially respond to the DNA alkylating agent temozolomide (TMZ), unfortunately most patients become resistant to therapy and brain tumors eventually recur. We p…	BRG1, BRG1 bromodomain inhibitors, Bromodomain, Glioblastoma (GBM), SWI/SNF, Temozolomide (TMZ)	He, Yang, Wang, Sacher, Sims, Pfeffer, Miller	Bioorganic & medicinal chemistry	2022	ScienceDirect	Excluded	Not related to cannabinoids
10.1089/can.2021.0100	Inhibition of Sphingosine Kinase Activity Enhances Immunogenic Cell Surface Exposure of Calreticulin Induced by the Synthetic Cannabinoid 5-epi-CP-55,940.	Background: Endogenous and synthetic cannabinoids have been shown to induce cancer cell death through the accumulation of the sphingolipid, ceramide (Cer). Recently, we have demonstrated that Cer accumulation enhances the induction of immunogenic cell death (ICD). Objectives: The primary objective of this study was to demonstrate that (¬±) 5-epi CP 55,940 (5-epi), a by-product of the chemical syn…	5-epi-CP-55, 940, ceramide, immunogenic cell death, sphingosine kinase	Hengst, Nduwumwami, Raup-Konsavage, Vrana, Yun	Cannabis and cannabinoid research	2022	Scopus	Excluded	Not related to cannabinoids
10.1124/molpharm.123.000786.	Fanning the Flames of Endoplasmic Reticulum (ER) Stress: Can Sphingolipid Metabolism Be Targeted to Enhance ER Stress-Associated Immunogenic Cell Death in Cancer?	The three arms of the unfolded protein response (UPR) surveil the luminal environment of the endoplasmic reticulum (ER) and transmit information through the lipid bilayer to the cytoplasm to alert the cell of stress conditions within the ER lumen. That same lipid bilayer is the site of de novo synthesis of phospholipids and sphingolipids. Thus, it is no surprise that lipids are modulated by and a…	NA	Hengst, Nduwumwami, Sharma, Yun	Molecular pharmacology	2024	ScienceDirect	Excluded	Not original article
10.3390/cancers16233973	Cannabinoid-Induced Immunogenic Cell Death of Colorectal Cancer Cells Through De Novo Synthesis of Ceramide Is Partially Mediated by CB2 Receptor.	Background: Our recent studies have identified a link between sphingolipid metabolites and the induction of a specialized form of regulated cell death termed immunogenic cell death (ICD). We have recently demonstrated that the synthetic cannabinoid (¬±) 5-epi CP 55,940 (5-epi) stimulates the accumulation of ceramide (Cer), and that inhibition of sphingosine kinase 1 (SphK1) enhances Cer accumulat…	(¬±) 5-epi CP 55,940, cannabinoids, cell signaling, ceramide, colorectal cancer, immunogenic cell death, inflammation, sphingolipids, sphingosine phosphate	Hengst, Ruiz-Velasco, Raup-Konsavage, Vrana, Yun	Cancers	2024	Scopus	Excluded	Not related to brain cancer
10.1016/j.plefa.2022.102457.	GPR110, a receptor for synaptamide, expressed in osteoclasts negatively regulates osteoclastogenesis.	Bone remodeling is precisely regulated mainly by osteoblasts and osteoclasts. Although some G-protein coupled receptors (GPCRs) were reported to play roles in osteoblast function, little is known about the roles in osteoclasts. In this study, we found, for the first time, that the expression of GPR110 increased during osteoclastogenesis. GPR110 belongs to adhesion GPCR and was the functional rece…	DHA, GPR110, Osteoclast, Synaptamide	Hidaka, Mouri, Akiyama, Miyasaka, Nakahama	Prostaglandins, leukotrienes, and essential fatty acids	2022	ScienceDirect	Excluded	Not related to cancer
10.1038/s41416-022-01727-4	Cannabinoids as anticancer drugs: current status of preclinical research.	Drugs that target the endocannabinoid system are of interest as pharmacological options to combat cancer and to improve the life quality of cancer patients. From this perspective, cannabinoid compounds have been successfully tested as a systemic therapeutic option in a number of preclinical models over the past decades. As a result of these efforts, a large body of data suggests that the anticanc…	NA	Hinz, Ramer	British journal of cancer	2022	SpringerLink	Excluded	Not related to brain cancer
10.1038/s41587-023-01660-8	Drug pipeline 4Q22 - sticking around.	NA	NA	Hodgson	Nature biotechnology	2023	SpringerLink	Excluded	Not original article
10.3390/cells11010147	Interaction of Glia Cells with Glioblastoma and Melanoma Cells under the Influence of Phytocannabinoids.	Brain tumor heterogeneity and progression are subject to complex interactions between tumor cells and their microenvironment. Glioblastoma and brain metastasis can contain 30-40% of tumor-associated macrophages, microglia, and astrocytes, affecting migration, proliferation, and apoptosis. Here, we analyzed interactions between glial cells and LN229 glioblastoma or A375 melanoma cells in the conte…	CBD, THC, astrocytes, brain metastasis, glioblastoma, melanoma, microglia	Hohmann, Walsleben, Ghadban, Kirchhoff, Dehghani, Hohmann	Cells	2022	Scopus	Excluded	Duplicated
10.3390/cells11010147	Interaction of Glia Cells with Glioblastoma and Melanoma Cells under the Influence of Phytocannabinoids.	Brain tumor heterogeneity and progression are subject to complex interactions between tumor cells and their microenvironment. Glioblastoma and brain metastasis can contain 30-40% of tumor-associated macrophages, microglia, and astrocytes, affecting migration, proliferation, and apoptosis. Here, we analyzed interactions between glial cells and LN229 glioblastoma or A375 melanoma cells in the conte…	CBD, THC, astrocytes, brain metastasis, glioblastoma, melanoma, microglia	Hohmann, Walsleben, Ghadban, Kirchhoff, Dehghani, Hohmann	Cells	2022	PubMed	Selected	Immune cells and microenvironment
10.1080/15376516.2021.1998851	Modification of the hemodynamic and molecular features of phosphine, a potent mitochondrial toxicant in the heart, by cannabidiol.	Aluminum phosphide (AlP) poisoning is common in many countries responsible for high mortality. The heart is the main target organ in AlP poisoning. Several studies have reported the beneficial effects of cannabidiol (CBD) in reducing heart injuries. This study aimed to investigate the possible protective effect of CBD on cardiac toxicity caused by AlP poisoning. Study groups included almond oil, …	Acute toxicity, aluminum phosphide, apoptosis, cannabidiol, mitochondrial dysfunction	Hooshangi Shayesteh, Haghi-Aminjan, Baeeri, Rahimifard, Hassani, Gholami, Momtaz, Salami, Armandeh, Bameri, Samadi, Mousavi, Ostad, Abdollahi	Toxicology mechanisms and methods	2022	Scopus	Excluded	Not related to cancer
10.3389/fphys.2023.1112906	Oral CBD-rich hemp extract modulates sterile inflammation in female and male rats.	Introduction: Cannabidiol (CBD) extract from the cannabis plant has biomedical and nutraceutical potential. Unlike tetrahydrocannabinol (THC), CBD products produce few psychoactive effects and pose little risk for abuse. There is emerging preclinical and clinical evidence that CBD is stress modulatory and may have anti-inflammatory properties. People across the United States legally ingest CBD-ri…	chemokines, corticosterone, cytokines, edibles, glucose, stress proteins	Hopkins, Kelley, Roller, Thompson, Colagiovanni, Chupka, Fleshner	Frontiers in physiology	2023	Scopus	Excluded	Not related to cancer
10.3390/ijms241914514	Current Challenges and Opportunities for Improved Cannabidiol Solubility.	Cannabidiol (CBD), derived from the cannabis plant, has gained significant attention due to its potential therapeutic benefits. However, one of the challenges associated with CBD administration is its low bioavailability, which refers to the fraction of an administered dose that reaches systemic circulation. This limitation necessitates the exploration of various approaches to enhance the bioavai…	CBD, bioavailability, cannabidiol, solubility, stability	Hossain, Alghalayini, Valenzuela	International journal of molecular sciences	2023	Scopus	Excluded	Not original article
10.1186/s13041-022-00899-7	The dual roles of autophagy and the GPCRs-mediating autophagy signaling pathway after cerebral ischemic stroke.	Ischemic stroke, caused by a lack of blood supply in brain tissues, is the third leading cause of human death and disability worldwide, and usually results in sensory and motor dysfunction, cognitive impairment, and in severe cases, even death. Autophagy is a highly conserved lysosome-dependent process in which eukaryotic cells removal misfolded proteins and damaged organelles in cytoplasm, which…	Autophagy, G-protein-coupled receptors, Ischemic stroke, Macroautophagy, Neuropharmacology	Hou, Hao, Sun, Zhao, Zheng, Song	Molecular brain	2022	SpringerLink	Excluded	Not original article
10.1007/s11684-021-0896-8	Cannabidiol prevents depressive-like behaviors through the modulation of neural stem cell differentiation.	he central nervous system (CNS) controls the acquisition and processing of peripheral information to manage the behaviors of organisms. CNS disorders, including CNS injuries, neurodegenerative diseases, and brain tumors, are devastating and can cause life-long disabilities. Despite the advanced medical interventions in the modern era of biomedical technology, noninvasive therapeutic strategies ar…	NA	Hou, Wang, Yu, Lu, Zhao, Chen, Yan	NPG Asia Materials	2022	SpringerLink	Excluded	Duplicated
10.1007/s11684-021-0896-8	Cannabidiol prevents depressive-like behaviors through the modulation of neural stem cell differentiation.	Chronic stress impairs radial neural stem cell (rNSC) differentiation and adult hippocampal neurogenesis (AHN), whereas promoting AHN can increase stress resilience against depression. Therefore, investigating the mechanism of neural differentiation and AHN is of great importance for developing antidepressant drugs. The nonpsychoactive phytocannabinoid cannabidiol (CBD) has been shown to be effec…	cannabidiol, depression, neurogenesis, radial neural stem cells	Hou, Wang, Yu, Lu, Zhao, Chen, Yan	Frontiers of medicine	2022	Scopus	Excluded	Not related to cancer
10.1186/s40364-024-00570-4	Transcription factor BACH1 in cancer: roles, mechanisms, and prospects for targeted therapy.	Transcription factor BTB domain and CNC homology 1 (BACH1) belongs to the Cap 'n' Collar and basic region Leucine Zipper (CNC-bZIP) family. BACH1 is widely expressed in mammalian tissues, where it regulates epigenetic modifications, heme homeostasis, and oxidative stress. Additionally, it is involved in immune system development. More importantly, BACH1 is highly expressed in and plays a key role…	BACH1, Cancer, Immunity, Prognostic biomarker, Targeted therapy	Hu, Zhang, Luo, Li, Jiang, Zhang, Wu, Wang, Sun, Chen, Zhang, Xu, Wang, Xu, Wang, Huang, Xia	Biomarker research	2024	SpringerLink	Excluded	Not original article
10.3389/fphar.2023.1164367	N-linoleyltyrosine resisted the growth of non-small cell lung cancer cells via the regulation of CB1 and CB2 involvement of PI3K and ERK pathways.	Background: N-linoleyltyrosine (NITyr), one of the anandamide analogs, exerts activity via the endocannabinoid receptors (CB1 and CB2), which showed anti-tumor effects in various tumors. Therefore, we speculated that NITyr might show anti-non-small cell lung cancer (NSCLC) effects via the CB1 or CB2 receptor. The purpose of the investigation was to reveal the anti-tumor ability of NITyr on A549 c…	N-linoleyltyrosine, c-Jun NH2-terminal kinase, extracellular signal-regulated kinase, non-small cell lung cancer, phosphatidylinositol 3-kinase	Hu, Zhao, Liu, Xu, Li, Yang, Rui-Wang, Yang, Zhang, Qiu, He, Wu, Liu	Frontiers in pharmacology	2023	Scopus	Excluded	Not related to brain cancer
10.3390/ijms232415842	Real-Time Monitoring of the Cytotoxic and Antimetastatic Properties of Cannabidiol in Human Oral Squamous Cell Carcinoma Cells Using Electric Cell-Substrate Impedance Sensing.	Cannabidiol (CBD) is an active natural compound that is extracted from Cannabis sativa. Previous studies show that CBD is a nonpsychotropic compound with significant anticancer effects. This study determines its cytotoxic effect on oral cancer cells and OEC-M1 cells and compares the outcomes with a chemotherapeutic drug, cisplatin. This study has investigated the effect of CBD on the viability, a…	CBD, electric cell‚Äìsubstrate impedance sensing, oral squamous cell carcinoma cells	Huang, Chiu, Chao, Liao, Lee, Huang, Cho	International journal of molecular sciences	2022	Scopus	Excluded	Not related to brain cancer
10.1016/j.brainresbull.2024.111007	Involvement of the TRPV1 receptor and the endocannabinoid system in schizophrenia.	Schizophrenia (SCZ) is a severe mental disorder, but its pathogenesis is still unknown, and its clinical treatment effect is very limited. Transient receptor potential vanilloid 1 (TRPV1) channel and the Endocannabinoid System (ECS)have been confirmed to be involved in the pathogenesis of SCZ, although their actions have not been fully clarified yet. The objective is to examine TRPV1 and ECS expr…	Negative symptom, Schizophrenia, The endocannabinoid system, Transient receptor potential vanilloid type 1	Huang, Huang, Liu, Yang, Wang	Brain research bulletin	2024	Scopus	Excluded	Not related to cancer
10.1016/j.ajpath.2024.10.006	Peroxisome Proliferator-Activated Receptor Œ±/Œ≥ and Cannabinoid Receptor 2 Agonist Attenuated Nonalcoholic Steatohepatitis Exosome-Related Abnormalities in Mice.	This study explored the mechanisms and effects of 1 month of peroxisome proliferator-activated receptor (PPAR)Œ±/Œ≥ agonist aleglitazar (10 mg/kg per day) or cannabinoid receptor 2 (CB2R) agonist JWH015 (3 mg/kg per day), alone or combined, on visceral adipose tissue (VAT)-derived extracellular vesicle (EV) release and associated systemic/VAT inflammation, decreased VAT capillary density/fibrosis…	NA	Huang, Wang, Yeh, Tsai, Yang, Li, Su, Yang, Lin, Hou	The American journal of pathology	2025	Scopus	Excluded	Duplicated
10.1016/j.ajpath.2024.10.006.	Peroxisome Proliferator-Activated Receptor Œ±/Œ≥ and Cannabinoid Receptor 2 Agonist Attenuated Nonalcoholic Steatohepatitis Exosome-Related Abnormalities in Mice.	This study explored the mechanisms and effects of 1 month of peroxisome proliferator-activated receptor (PPAR)Œ±/Œ≥ agonist aleglitazar (10 mg/kg per day) or cannabinoid receptor 2 (CB2R) agonist JWH015 (3 mg/kg per day), alone or combined, on visceral adipose tissue (VAT)-derived extracellular vesicle (EV) release and associated systemic/VAT inflammation, decreased VAT capillary density/fibrosis…	NA	Huang, Wang, Yeh, Tsai, Yang, Li, Su, Yang, Lin, Hou	The American journal of pathology	2025	ScienceDirect	Excluded	Not related to cancer
10.1007/s00432-023-04807-x	Causal relationship between cannabis use and cancer: a genetically informed perspective.	Cannabis use is increasing legally worldwide, while its impact on cancer risk is unclear. This study was performed to investigate the relationship between cannabis use and the risk of several types of cancer. We conducted a two-sample Mendelian randomization (MR) study to explore the causality of cannabis use on 9 site-specific types of cancer including breast cancer, cervical cancer, melanoma, c…	Cancer, Cannabis use, Mendelian randomization, Risk, Single-nucleotide polymorphism	Huang, Zhang, Li	Journal of cancer research and clinical oncology	2023	SpringerLink	Selected	Epidemiologicl studies
10.1016/j.freeradbiomed.2024.05.047	Cannabidiol mitigates radiation-induced intestine ferroptosis via facilitating the heterodimerization of RUNX3 with CBFŒ≤ thereby promoting transactivation of GPX4.	Radiation enteritis remains a major challenge for radiotherapy against abdominal and pelvic malignancies. Nevertheless, there is no approved effective therapy to alleviate irradiation (IR)-induced gastrointestinal (GI) toxicity. In the current study, Cannabidiol (CBD) was found to mitigate intestinal injury by GPX4-mediated ferroptosis resistance upon IR exposure. RNA-sequencing was employed to i…	Cannabidiol, Ferroptosis, GPX4 transactivation, Heterodimerization with CBFŒ≤, RUNX3, Radiation enteritis	Huang, Zhang, Shen, Wu, Li, Huang, Ao, Luo, Hu, Wang, Quzhuo, Tian, Huangfu, Liao, Gao	Free radical biology & medicine	2024	Scopus	Excluded	Not related to brain cancer
10.1016/j.jaci.2021.09.037	Cannabinoid receptor 2 engagement promotes group 2 innate lymphoid cell expansion and enhances airway hyperreactivity.	Cannabinoids modulate the activation of immune cells and physiologic processes in the lungs. Group 2 innate lymphoid cells (ILC2s) are central players in type 2 asthma, but how cannabinoids modulate ILC2 activation remains to be elucidated. Our goal was to investigate the effects of cannabinoids on ILC2s and their role in asthma. A combination of cannabinoid receptor (CB)2 knockout (KO) mice, CB2…	CB(2), Cannabinoids, ILC2, airway hyperreactivity, allergic asthma	Hurrell, Helou, Shafiei-Jahani, Howard, Painter, Quach, Akbari	The Journal of allergy and clinical immunology	2022	Scopus	Excluded	Not related to cancer
10.1016/j.conctc.2024.101341	The neurobehavioural effects of cannabidiol in alcohol use disorder: Study protocol for a double-blind, randomised, cross over, placebo-controlled trial.	Current treatments for alcohol use disorders (AUD) have limited efficacy. Recently, Cannabidiol (CBD) has been examined in a multitude of clinical settings. Preclinical and clinical results suggest that CBD might be particularly well suited for the treatment of AUD and may reduce alcohol cue and stress-induced craving and alcohol seeking. This study aims to investigate this new pharmacotherapy wi…	Alcohol dependence, Alcohol use disorder, Cannabidiol, Mechanisms, Neuroimaging, Psychophysiology, fMRI	Hurzeler, Logge, Watt, DeMayo, Suraev, McGregor, Haber, Morley	Contemporary clinical trials communications	2024	Scopus	Excluded	Not related to cancer
10.1007/s00418-023-02262-w	Effectiveness of cannabidiol (CBD) on histopathological changes and gene expression in hepatocellular carcinoma (HCC) model in male rats: the role of Hedgehog (Hh) signaling pathway.	The third most prevalent malignancy to cause mortality is hepatocellular carcinoma (HCC). The Hedgehog (Hh) signaling pathway is activated by binding to the transmembrane receptor Patched-1 (PTCH-1), which depresses the transmembrane G protein-coupled receptor Smoothened (SMO). This study was performed to examine the preventative and therapeutic effects of cannabidiol in adult rats exposed to die…	Antioxidants, Cannabidiol, Gene expression, Hepatocellular carcinoma, PTCH-1, SMO	Hussein, Soliman, Dahmy, Khamis, Sameh, Mostafa	Histochemistry and cell biology	2024	SpringerLink	Excluded	Not related to brain cancer
10.1007/s13258-023-01466-7	Cell death induction and intracellular vesicle formation in human colorectal cancer cells treated with Œî9-Tetrahydrocannabinol.	Œî9-Tetrahydrocannabinol (Œî9-THC) is a principal psychoactive extract of Cannabis sativa and has been traditionally used as palliative medicine for neuropathic pain. Cannabidiol (CBD), an extract of hemp species, has recently attracted increased attention as a cancer treatment, but Œî9-THC is also requiring explored pharmacological application. This study evaluated the pharmacological effects of…	Cell death, IC50, PPARŒ≥, Vesicle formation, Œî9-tetrahydrocannabinol (Œî9-THC)	Hwang, Kwon, Park, Na, Kwon, Park, Kim	Genes & genomics	2023	Scopus	Excluded	Not related to brain cancer
10.3390/cells13171486	Gestational CBD Shapes Insular Cortex in Adulthood.	Many expectant mothers use CBD to alleviate symptoms like nausea, insomnia, anxiety, and pain, despite limited research on its long-term effects. However, CBD passes through the placenta, affecting fetal development and impacting offspring behavior. We investigated how prenatal CBD exposure affects the insular cortex (IC), a brain region involved in emotional processing and linked to psychiatric …	cannabidiol, gestational exposure, insular cortex, neurodevelopment, prenatal development, pyramidal neurons	Iezzi, C√°ceres-Rodr√≠guez, Pereira-Silva, Chavis, Manzoni	Cells	2024	Scopus	Excluded	Not related to cancer
10.3390/ijms241814328	Epicutaneous Sensitization to the Phytocannabinoid Œ≤-Caryophyllene Induces Pruritic Inflammation.	In recent years, there has been increased accessibility to cannabis for recreational and medicinal use. Incidentally, there has been an increase in reports describing allergic reactions to cannabis including exacerbation of underlying asthma. Recently, multiple protein allergens were discovered in cannabis, yet these fail to explain allergic sensitization in many patients, particularly urticaria …	allergy, beta caryophyllene, cannabis, dermatitis, pruritus, terpene	Inan, Ward, Baltazar, Peruggia, Javed, Nayak	International journal of molecular sciences	2023	Scopus	Excluded	Not related to cancer
10.1021/acs.jmedchem.4c00564.	N-Adamantyl-1-alkyl-4-oxo-1,4-dihydroquinoline-3-carboxamide Derivatives as Fluorescent Probes to Detect Microglia Activation through the Imaging of Cannabinoid Receptor Subtype 2 (CB2R).	Cannabinoid receptor subtype 2 (CB2R) is emerging as a pivotal biomarker to identify the first steps of inflammation-based diseases such as cancer and neurodegeneration. There is an urgent need to find specific probes that may result in green and safe alternatives to the commonly used radiative technologies, to deepen the knowledge of the CB2R pathways impacting the onset of the above-mentioned p…	NA	Intranuovo, Majellaro, Mastropasqua, Delre, Abatematteo, Mangiatordi, Stefanachi, Brea, Loza, Riganti, Ligresti, Kumar, Esposito, Cristino, Nicois, Gonz√°lez, Perrone, Colabufo, Sotelo, Abate, Contino	Journal of medicinal chemistry	2024	ScienceDirect	Excluded	Not related to brain cancer
10.3390/antiox11061199	Multi-Target Effects of √ü-Caryophyllene and Carnosic Acid at the Crossroads of Mitochondrial Dysfunction and Neurodegeneration: From Oxidative Stress to Microglia-Mediated Neuroinflammation.	Inflammation and oxidative stress are interlinked and interdependent processes involved in many chronic diseases, including neurodegeneration, diabetes, cardiovascular diseases, and cancer. Therefore, targeting inflammatory pathways may represent a potential therapeutic strategy. Emerging evidence indicates that many phytochemicals extracted from edible plants have the potential to ameliorate the…	CB2R/PPARŒ≥ pathway, Keap1/Nrf2/ARE transcription pathway, NLRP3 inflammasome, PINK/parkin and mitophagy, carnosic acid, mitochondrial dynamics and biogenesis, mitochondrial protection, neurodegeneration, neuroglia, neuroinflammation and oxidative stress, phytochemicals, √ü-caryophyllene	Iorio, Celenza, Petricca	Antioxidants (Basel, Switzerland)	2022	PubMed	Excluded	Not related to cancer
10.1007/s40203-024-00213-4	In silico investigation of cannabinoids from Cannabis sativa leaves as a potential anticancer drug to inhibit MAPK-ERK signaling pathway and EMT induction.	Genes related to MAPK-ERK signaling pathways, and epithelial-mesenchymal transition induction is evolutionarily conserved and has crucial roles in the regulation of important cellular processes, including cell proliferation. In this study, six cannabinoids from¬†Cannabis sativa¬†were docked with MAPK-ERK signaling pathways to identify their possible binding interactions. The results showed that a…	Cancer, Cannabinoids, Cannabis, Epithelial to mesenchymal transition, Mitogen-activated¬†protein¬†kinase, Protein¬†kinase	Iqbal, Matsabisa	In silico pharmacology	2024	SpringerLink	Excluded	Duplicated
10.1007/s40203-024-00213-4	In silico investigation of cannabinoids from Cannabis sativa leaves as a potential anticancer drug to inhibit MAPK-ERK signaling pathway and EMT induction.	Genes related to MAPK-ERK signaling pathways, and epithelial-mesenchymal transition induction is evolutionarily conserved and has crucial roles in the regulation of important cellular processes, including cell proliferation. In this study, six cannabinoids from¬†Cannabis sativa¬†were docked with MAPK-ERK signaling pathways to identify their possible binding interactions. The results showed that a…	Cancer, Cannabinoids, Cannabis, Epithelial to mesenchymal transition, Mitogen-activated¬†protein¬†kinase, Protein¬†kinase	Iqbal, Matsabisa	In silico pharmacology	2024	PubMed	Selected	New mechanistic insights
10.1016/j.bbamem.2021.183837	Simultaneous binding of the N- and C-terminal cytoplasmic domains of aquaporin 4 to calmodulin.	Aquaporin 4 (AQP4) is a water transporting, transmembrane channel protein that has important regulatory roles in maintaining cellular water homeostasis. Several other AQP proteins exhibit calmodulin (CaM)-binding properties, and CaM has recently been implicated in the cell surface localization of AQP4. The objective of the present study was to assess the CaM-binding properties of AQP4 in detail. …	AQP4, Aquaporin, CaM, Calmodulin, Calmodulin-binding domain, NMR, Nuclear magnetic resonance spectroscopy	Ishida, Vogel, Conner, Kitchen, Bill, MacDonald	Biochimica et biophysica acta. Biomembranes	2022	Scopus	Excluded	Not related to cancer
10.1186/s12929-022-00851-w	Protein O-GlcNAcylation and the regulation of energy homeostasis: lessons from knock-out mouse models.	O-GlcNAcylation corresponds to the addition of N-Acetylglucosamine (GlcNAc) on serine or threonine residues of cytosolic, nuclear and mitochondrial proteins. This reversible modification is catalysed by a unique couple of enzymes, O-GlcNAc transferase (OGT) and O-GlcNAcase (OGA). OGT uses UDP-GlcNAc produced in the hexosamine biosynthesis pathway, to modify proteins. UDP-GlcNAc is at the cross-ro…	Glucotoxicity, Inflammation, Knock-out mouse models, Metabolic diseases, O-GlcNAc transferase, O-GlcNAcase, O-GlcNAcylation, Oxidative stress	Issad, Al-Mukh, Bouaboud, Pagesy	Journal of biomedical science	2022	SpringerLink	Excluded	Not original article
10.1038/s41598-024-51877-z	Retraction Note: Inhibition of autophagic flux differently modulates cannabidiol-induced death in 2D and 3D glioblastoma cell cultures.	NA	NA	Ivanov, Grabham, Wu, Hei	Scientific reports	2024	SpringerLink	Excluded	Not original article
10.1016/j.cbi.2022.109800.	The chemical composition of ethanolic extracts from six genotypes of medical cannabis (Cannabis sativa L.) and their selective cytotoxic activity.	Cannabis (Cannabis sativa L.) for medical purposes has been legalized again in many countries in recent years. Currently, only two major cannabinoids (Œî9-THC and CBD) are considered in the legislation and medication, which is not sufficient in case of dried plant material or resulting extract. Other substances (mainly terpenes/terpenoids), or their specific combinations, could influence the resu…	Cancer cells, Cannabinoids, Cannabis sativa L., Cytotoxicity, Genotypes, Terpenes/terpenoids	Janatov√°, Doskoƒçil, Bo≈æik, Fra≈àkov√°, Tlusto≈°, Klouƒçek	Chemico-biological interactions	2022	ScienceDirect	Excluded	Not related to brain cancer
10.1016/j.jdermsci.2023.01.008	Cannabidiol mediates epidermal terminal differentiation and redox homeostasis through aryl hydrocarbon receptor (AhR)-dependent signaling.	Cannabidiol, a non-psychoactive phytocannabinoid, has antioxidant and anti-inflammatory activity in keratinocytes. However, the signaling pathway through which cannabidiol exerts its effect on keratinocytes or whether it can modulate keratinocyte differentiation has not been fully elucidated yet. We investigated whether cannabidiol modulates epidermal differentiation and scavenges reactive oxygen…	AhR, Antioxidant, CBD, Epidermal equivalents, NHEKs, Skin barrier	Jang, Jeong, Kim, Mok, Son, Ryu, Son, Yun, Kang, Kim, Kim, Shin	Journal of dermatological science	2023	Scopus	Excluded	Not related to cancer
10.1016/j.disamonth.2021.101302.	Trigeminal neuralgia and persistent idiopathic facial pain (atypical facial pain).	NA	NA	Jay, Barkin	Disease-a-month : DM	2022	ScienceDirect	Excluded	Not related to cancer
10.3390/cancers15153987	Cannabidiol Enhances Cabozantinib-Induced Apoptotic Cell Death via Phosphorylation of p53 Regulated by ER Stress in Hepatocellular Carcinoma.	Cannabidiol (CBD), a primary constituent in hemp and cannabis, exerts broad pharmacological effects against various diseases, including cancer. Additionally, cabozantinib, a potent multi-kinase inhibitor, has been approved for treating patients with advanced hepatocellular carcinoma (HCC). Recently, there has been an increase in research on combination therapy using cabozantinib to improve effica…	apoptosis, cabozantinib, cannabidiol, endoplasmic reticulum stress, p53	Jeon, Kim, Kwon, Kim, Park, Ham, Kim	Cancers	2023	Scopus	Excluded	Not related to brain cancer
10.1089/can.2021.0197	Cannabidiol, a Regulator of Intracellular Calcium and Calpain.	Cannabidiol (CBD) is one of the most abundant components of Cannabis and has long been used in Cannabis-based preparations. Recently, CBD has become a promising pharmacological agent because of its beneficial properties in the pathophysiology of several diseases. Although CBD is a kind of cannabinoid and acts on cannabinoid receptors (CB1 and CB2), molecular targets involved in diverse therapeuti…	CBD, calpain, cannabidiol, intracellular calcium	Jeon, Park, Bae, Kim, Park, Kim, Kim, Jeon, Park, Park, Kwon	Cannabis and cannabinoid research	2023	Scopus	Excluded	Not original article
10.3390/cells14020083	Anti-Inflammatory Effects of Cannabigerol In Vitro and In Vivo Are Mediated Through the JAK/STAT/NFŒ∫B Signaling Pathway.	Cannabinoid compounds have potential as treatments for a variety of conditions, with cannabigerol (CBG) being known for its anti-inflammatory properties. In this study, we investigated the effects of CBG in a cellular model of 1-chloro-2,4-dinitrobenzene (DNCB)-induced atopic dermatitis (AD). In the cellular model, we confirmed the cytotoxicity of CBG and downregulated the expression of inflammat…	Janus kinase-signal transducer and activator of transcription, atopic dermatitis, cannabigerol	Jeong, Kim, Lee	Cells	2025	Scopus	Excluded	Not related to cancer
10.1016/j.ijpharm.2024.124947	Rapeseed oleosomes facilitate intestinal lymphatic delivery and oral bioavailability of cannabidiol.	Due to high lipophilicity and extensive first-pass metabolic loss, cannabidiol (CBD) has low oral bioavailability. Co-administration of CBD and long-chain lipids facilitates the intestinal lymphatic delivery, resulting in higher systemic bioavailability, as well as high levels of the drug within the intestinal lymphatic system. However, despite previous attempts with various lipid-based formulati…	Cannabidiol, Intestinal lymphatic delivery, Lipid-based formulation, Oral bioavailability, Rapeseed oleosomes	Ji, Feng, Chen, Chu, Wong, Zhu, Sinatra, Bramante, Carri√®re, Stocks, di Bari, Gray, Gershkovich	International journal of pharmaceutics	2025	Scopus	Excluded	Not related to cancer
10.1038/s41392-023-01343-5	Cellular rejuvenation: molecular mechanisms and potential therapeutic interventions for diseases.	The ageing process is a systemic decline from cellular dysfunction to organ degeneration, with more predisposition to deteriorated disorders. Rejuvenation refers to giving aged cells or organisms more youthful characteristics through various techniques, such as cellular reprogramming and epigenetic regulation. The great leaps in cellular rejuvenation prove that ageing is not a one-way street, and…	NA	Ji, Xiong, Chen, Liu, Zhou, Hong, Wang, Wang, Fu, Sun	Signal transduction and targeted therapy	2023	SpringerLink	Excluded	Not related to cannabinoids
10.3390/separations10030203	Rapid Simultaneous Determination of 11 Synthetic Cannabinoids in Urine by Liquid Chromatography-Triple Quadrupole Mass Spectrometry	Synthetic cannabinoids are a series of synthetic substances that mimic the effects of natural cannabinoids and produce a much stronger toxicity than natural cannabinoids, and they have become the most abused family of new psychoactive substances. A solid-phase extraction–liquid chromatography–triple quadrupole/linear ion trap mass spectrometry method has been developed to determine 11 synthetic c…	synthetic cannabinoids; LC-MS/MS; simultaneous determination; quantitative analysis; urine	Jianbing Wu 1, Fan Zhang 2, Xing Ke 1, Wei Jia 2, Xuzhi Wan 2, Lange Zhang 2, Yilei Fan 1 and Jing Zhou 1,*	Separations	2023	Scopus	Excluded	Not related to cancer
10.1007/s11427-023-2316-2	Specific pupylation as IDEntity reporter (SPIDER) for the identification of protein-biomolecule interactions.	Protein-biomolecule interactions play pivotal roles in almost all biological processes. For a biomolecule of interest, the identification of the interacting protein(s) is essential. For this need, although many assays are available, highly robust and reliable methods are always desired. By combining a substrate-based proximity labeling activity from the pupylation pathway of Mycobacterium tubercu…	protein-biomolecule interaction, proteomics, proximity labeling, pupylation	Jiang, Chen, Zheng, Wang, Meng, Xie, Zhang, Zhang, Xu, Chen, Wang, Kong, Zhou, Ma, Zhang, Guo, Xue, Hou, Liu, Niu, Wang, Wang, Li, Wang, Dang, Czajkowsky, Pei, Dong, Tao	Science China. Life sciences	2023	SpringerLink	Excluded	Not related to cannabinoids
10.1038/s41467-023-43606-3	A monoacylglycerol lipase inhibitor showing therapeutic efficacy in mice without central side effects or dependence.	Monoacylglycerol lipase (MAGL) regulates endocannabinoid 2-arachidonoylglycerol (2-AG) and eicosanoid signalling. MAGL inhibition provides therapeutic opportunities but clinical potential is limited by central nervous system (CNS)-mediated side effects. Here, we report the discovery of LEI-515, a peripherally restricted, reversible MAGL inhibitor, using high throughput screening and a medicinal c…	NA	Jiang, Huizenga, Wirt, Paloczi, Amedi, van den Berg, Benz, Collin, Deng, Di, Driever, Florea, Grether, Janssen, Hankemeier, Heitman, Lam, Mohr, Pavlovic, Ruf, van den Hurk, Stevens, van der Vliet, van der Wel, Wittwer, van Boeckel, Pacher, Hohmann, van der Stelt	Nature communications	2023	SpringerLink	Excluded	Not related to brain cancer
10.1007/s11655-023-3561-z	Ginsenoside Rd Induces Differentiation of Myeloid Leukemia Cells via Regulating ERK/GSK-3Œ≤ Signaling Pathway.	To investigate the role of ginsenoside Rd (GRd) in acute myeloid leukemia (AML) cell differentiation. AML cells were treated with GRd (25, 50, 100 and 200 ¬µg/mL), retinoic acid (RA, 0.1g/L) and PD98059 (20 mg/mL) for 72 h, cell survival was detected by methylthiazolyldiphenyl-tetrazolium bromide and colony formation assays, and cell cycle was detected by flow cytometry. Cell morphology and diffe…	differentiation, extracellular signal-related kinase signaling pathway, ginsenoside Rd, myeloid leukemia, survival	Jiang, Zhao, Yu, Yin	Chinese journal of integrative medicine	2024	SpringerLink	Excluded	Not related to brain cancer
10.1016/j.psychres.2024.116005.	Alterations to sphingolipid metabolism from antipsychotic administration in healthy volunteers are restored following the use of cannabidiol.	Randomized clinical trials substantiate cannabidiol (CBD) as a next-generation antipsychotic, effective in alleviating positive and negative symptoms associated with psychosis, while minimising the adverse effects seen with established treatments. Although the mechanisms remain debated, CBD is known to induce drug-responsive changes in lipid-based retrograde neurotransmitters. Lipid aberrations a…	Biomarker panel, Human sera, LC‚ÄìMS/MS, Lipid, Sphingolipid metabolism	Jieu, Sykorova, Rohleder, Marcolini, Hoffmann, Koethe, Leweke, Couttas	Psychiatry research	2024	ScienceDirect	Excluded	Not related to brain cancer
10.1007/s11030-021-10258-8	Discovery of (‚Äâ¬±)-3-(1H-pyrazol-1-yl)-6,7-dihydro-5H-[1,2,4]triazolo[3,4-b][1,3,4] thiadiazine derivatives with promising in vitro anticoronavirus and antitumoral activity.	A new series of (‚Äâ¬±)-(3-(3,5-dimethyl-1H-pyrazol-1-yl)-6-phenyl-6,7-dihydro-5H-[1,2,4]triazolo[3,4-b][1,3,4]thiadiazin-7-yl)(phenyl)methanones were efficiently synthesized starting from 4-amino-5-hydrazinyl-4H-1,2,4-triazole-3-thiol 1, acetyl acetone 2, various aromatic and heterocyclic aldehydes 3 and phenacyl bromides 4. All the newly synthesized compounds were tested for their antiviral and…	Antitumoral, Antiviral, Dihydrothiadiazine, Multi-component reaction, Pyrazole, Triazole	Jilloju, Persoons, Kurapati, Schols, De Jonghe, Daelemans, Vedula	Molecular diversity	2022	SpringerLink	Excluded	Not related to brain cancer
10.1021/acs.jmedchem.3c01029	Cannabidiol Analogue CIAC001 for the Treatment of Morphine-Induced Addiction by Targeting PKM2.	Opioid addiction is a chronically relapsing disorder that causes critical public health problems. Currently, there is a lack of effective drug treatment. Herein, one cannabidiol derivative, CIAC001, was discovered as an effective agent for treating morphine-induced addiction. In vitro, CIAC001 exhibited significantly improved anti-neuroinflammatory activity with lower toxicity. In vivo, CIAC001 a…	NA	Jin, Lin, Wang, Wang, Wen, Xiao, Li, Peng, Sun, Lu, Wang	Journal of medicinal chemistry	2023	Scopus	Excluded	Not related to cancer
10.1002/cmdc.202400098	Synthesis and Antitumour Evaluation of Tricyclic Indole-2-Carboxamides against Paediatric Brain Cancer Cells.	Antitumour properties of some cannabinoids (CB) have been reported in the literature as early as 1970s, however there is no clear consensus to date on the exact mechanisms leading to cancer cell death. The indole-based WIN 55,212-2 and SDB-001 are both known as potent agonists at both CB1 and CB2 receptors, yet we demonstrate herein that only the former can exert in‚ÄÖvitro antitumour effects whe…	Antitumour, Cannabinoid, Glioma, Indole, Tricyclic	John Hamilton, Lane, Werry, Suri, Bailey, Merc√©, Kadolsky, Payne, Kassiou, Treiger Sredni, Saxena, Gunosewoyo	ChemMedChem	2024	Scopus	Excluded	Duplicated
10.1002/cmdc.202400098	Synthesis and Antitumour Evaluation of Tricyclic Indole-2-Carboxamides against Paediatric Brain Cancer Cells.	Antitumour properties of some cannabinoids (CB) have been reported in the literature as early as 1970s, however there is no clear consensus to date on the exact mechanisms leading to cancer cell death. The indole-based WIN 55,212-2 and SDB-001 are both known as potent agonists at both CB1 and CB2 receptors, yet we demonstrate herein that only the former can exert in‚ÄÖvitro antitumour effects whe…	Antitumour, Cannabinoid, Glioma, Indole, Tricyclic	John Hamilton, Lane, Werry, Suri, Bailey, Merc√©, Kadolsky, Payne, Kassiou, Treiger Sredni, Saxena, Gunosewoyo	ChemMedChem	2024	PubMed	Selected	New cannabinoid candidates
10.1089/can.2024.0058	Minor Cannabinoid Profile of Unregulated Cannabidiol Products.	Background: Although the majority of cannabinoid research has focused on delta-9-tetrahydrocannabinol (Œî9-THC) and cannabidiol (CBD), there is increasing interest in the therapeutic effects of other phytocannabinoid compounds (i.e., minor cannabinoids), as there is little known about their effects or interaction with CBD. The current study objective was to determine the concentrations of 15 mino…	CBD, analytical chemistry, cannabidiol, minor cannabinoids, regulation	Johnson, Kilgore, Nuzzo, Babalonis	Cannabis and cannabinoid research	2024	Scopus	Excluded	Not related to cancer
10.1016/j.mcna.2022.07.010	Marijuana and the Lung: Evolving Understandings.	Human beings have used marijuana products for centuries. Relatively recent data showing extensive cannabinoid receptors, particularly in the brain, help to explain the impacts of cannabinoids on symptoms/diseases, such as pain and seizures, with major nervous system components. Marijuana can cause bronchitis, but a moderate body of literature suggests that distal airway/parenchymal lung disease d…	Cannabis smoking, Chronic obstructive pulmonary disease, Lung cancer, Marijuana	Joshi, Joshi, Bartter	The Medical clinics of North America	2022	PubMed	Excluded	Not original article
10.1093/arclin/acac072	Neuropsychological and Structural Neuroimaging Outcomes in LGI1-Limbic Encephalitis: A Case Study.	Anti-leucine-rich glioma-inactivated 1 limbic encephalitis (LGI1-LE) is a rare autoimmune condition that affects the structural integrity and functioning of the brain's limbic system. Little is known about its impact on long-term neuropsychological functioning and the structural integrity of the medial temporal lobe. Here we examined the long-term neuropsychological and neuroanatomical outcomes o…	Case report, Cognitive function, Hippocampus, Limbic encephalitis, Magnetic resonance imaging	Joshi, Patel, Figley, Figley, Salter, Bernstein, Marrie	Archives of clinical neuropsychology : the official journal of the National Academy of Neuropsychologists	2023	PubMed	Excluded	Not related to cancer
10.1016/j.jcyt.2022.05.004.	Natural killer cells have a synergistic anti-tumor effect in combination with chemoradiotherapy against head and neck cancer.	The use of natural killer (NK) cells is a promising approach in the field of cancer immunotherapy; however, combination treatments are required to enhance the effects of NK cell immunotherapy. In this study, we assessed the potential of irradiation and cisplatin as a chemoradiotherapy (CRT) regimen to augment the effects of NK cell immunotherapy in head and neck squamous cell carcinoma (HNSCC). N…	NKG2D, chemoradiation, head and neck squamous cell carcinoma, lymphocyte function‚Äìassociated antigen 1 (LFA-1), natural killer cells	Jung, Chu, Vo, Nguyen, Lee, Lee, Lim, Jung, Yoon, Yoon, Cho, Lee, Cho	Cytotherapy	2022	ScienceDirect	Excluded	Not related to brain cancer
10.1016/j.biochi.2024.08.001.	A new isoxazolyl-urea derivative induces apoptosis, paraptosis, and ferroptosis by modulating MAPKs in pancreatic cancer cells.	MAPK pathway regulates the major events including cell division, cell death, migration, invasion, and angiogenesis. Small molecules that modulate the MAPK pathway have been demonstrated to impart cytotoxicity in cancer cells. Herein, the synthesis of a new isoxazolyl-urea derivative (QR-4) has been described and its effect on the growth of pancreatic cancer cells has been investigated. QR-4 reduc…	Apoptosis, Ferroptosis, Human pancreatic cancer, MAPKs, Paraptosis	Jung, Suresh, Mohan, Harsha, Shivakumara, Rangappa, Ahn	Biochimie	2024	ScienceDirect	Excluded	Not related to brain cancer
10.1186/s13287-024-03902-1	2-AG-loaded and bone marrow-targeted PCL nanoparticles as nanoplatforms for hematopoietic cell line mobilization.	The use of mobilizing agents for hematopoietic stem cell (HSC) transplantation is insufficient for an increasing number of patients. We previously reported lipid made endocannabinoid (eCB) ligands act on the human bone marrow (hBM) HSC migration in vitro, lacking long term stability to be therapeutic candidate. In this study, we hypothesized if a novel 2-AG-loaded polycaprolactone (PCL)-based nan…	Bone marrow, Cannabinoid, Endocannabinoid, Hematopoietic stem cell, Mobilization, Nanoparticle delivery system, Transplantation	K√∂se, Varan, √ñnen, Nemutlu, Bilensoy, Korkusuz	Stem cell research & therapy	2024	Scopus	Excluded	Not related to cancer
10.1007/s11481-021-10010-x	The Role of Cannabis, Cannabidiol and Other Cannabinoids in Chronic Pain. The Perspective of Physicians.	Currently, there is a renewed interest in treatments with medical cannabis and cannabinoids. Based on an increasing number of publications over the last decades that permitted new insights into mechanisms, efficacy and safety of cannabinoids, the use of cannabinergic medications is authorised in an increasing number of European and non-European countries. The alleviation of chronic, painful condi…	Cannabidiol, Cannabinoids, Cannabis, Delta-9-tetrahydrocannabinol, Opioids	K√∂stenberger, Nahler, Jones, Neuwersch, Likar	Journal of neuroimmune pharmacology : the official journal of the Society on NeuroImmune Pharmacology	2022	SpringerLink	Excluded	Not related to cancer
10.1186/s12974-022-02586-9	Chronic delta-9-tetrahydrocannabinol (THC) treatment counteracts SIV-induced modulation of proinflammatory microRNA cargo in basal ganglia-derived extracellular vesicles.	Early invasion of the central nervous system (CNS) by human immunodeficiency virus (HIV) (Gray et al. in Brain Pathol 6:1-15, 1996; An et al. in Ann Neurol 40:611-6172, 1996), results in neuroinflammation, potentially through extracellular vesicles (EVs) and their micro RNAs (miRNA) cargoes (Sharma et al. in FASEB J 32:5174-5185, 2018; Hu et al. in Cell Death Dis 3:e381, 2012). Although the basal…	Astrocytes, Basal ganglia, CX3CR1, Extracellular vesicles, Neuroinflammation, THC	Kaddour, McDew-White, Madeira, Tranquille, Tsirka, Mohan, Okeoma	Journal of neuroinflammation	2022	Scopus	Excluded	Not related to cancer
10.3390/molecules29245970	The Anticancer Activity of Cannabinol (CBN) and Cannabigerol (CBG) on Acute Myeloid Leukemia Cells.	Several cannabis plant-derived compounds, especially cannabinoids, exhibit therapeutic potential in numerous diseases and conditions. In particular, THC and CBD impart palliative, antiemetic, as well as anticancer effects. The antitumor effects include inhibition of cancerous cell growth and metastasis and induction of cell death, all mediated by cannabinoid interaction with the endocannabinoid s…	anticancer activity, cannabigerol (CBG), cannabinoids, cannabinol (CBN), enocannabinoid system (ECS), leukemia cells	Kadriya, Forbes-Robertson, Falah	Molecules (Basel, Switzerland)	2024	Scopus	Excluded	Not related to brain cancer
10.1017/neu.2022.29	The effects of cannabidiol on behavioural and oxidative stress parameters induced by prolonged haloperidol administration.	We investigated the influence of oral cannabidiol (CBD) on vacuous chewing movements (VCM) and oxidative stress parameters induced by short- and long-term administration of haloperidol in a rat model of tardive dyskinesia (TD). Haloperidol was administered either sub-chronically via the intraperitoneal (IP) route or chronically via the intramuscular (IM) route to six experimental groups only or i…	Tardive dyskinesia, antioxidants, cannabidiol, haloperidol, prooxidants	Kajero, Seedat, Ohaeri, Akindele, Aina	Acta neuropsychiatrica	2024	Scopus	Excluded	Not related to cancer
10.1007/s41061-024-00465-w	Unraveling the Mechanisms of Cannabidiol's Pharmacological Actions: A Comprehensive Research Overview.	Cannabis sativa has long been used for neurological and psychological healing. Recently, cannabidiol (CBD) extracted from cannabis sativa has gained prominence in the medical field due to its non-psychotropic therapeutic effects on the central and peripheral nervous systems. CBD, also acting as a potent antioxidant, displays diverse clinical properties such as anticancer, antiinflammatory, antide…	Cannabidiol, Cannabinoid receptor, Cannabis sativa, Mechanism, Structural activity relationship	Kalsoom, Shehzadi, Li, Wen, Yu	Topics in current chemistry (Cham)	2024	SpringerLink	Excluded	Not original article
10.1016/j.biochi.2022.12.008	The role of Cannabidiol and tetrahydrocannabivarin to overcome doxorubicin resistance in MDA-MB-231 xenografts in athymic nude mice.	The significant resistance to currently available chemotherapeutics makes treatment for TNBC a key clinical concern. Herein, we studied the anti-cancer potentials of synthetic cannabidiol (CBD) and Tetrahydrocannabivarin (THCV) when used alone or in combination with doxorubicin (DOX) against MDA-MB-231 resistant cells. Pre-treatment with CBD and THCV significantly increased the cytotoxicity of DO…	Cancer, Cannabidiol and tetrahydrocannabivarin, Doxorubicin, MDA-MB-231 resistant cancers	Kalvala, Nimma, Bagde, Surapaneni, Patel, Arthur, Sun, Singh, Kommineni, Nathani, Li, Singh	Biochimie	2023	Scopus	Excluded	Duplicated
10.1016/j.biochi.2022.12.008.	The role of Cannabidiol and tetrahydrocannabivarin to overcome doxorubicin resistance in MDA-MB-231 xenografts in athymic nude mice.	The significant resistance to currently available chemotherapeutics makes treatment for TNBC a key clinical concern. Herein, we studied the anti-cancer potentials of synthetic cannabidiol (CBD) and Tetrahydrocannabivarin (THCV) when used alone or in combination with doxorubicin (DOX) against MDA-MB-231 resistant cells. Pre-treatment with CBD and THCV significantly increased the cytotoxicity of DO…	Cancer, Cannabidiol and tetrahydrocannabivarin, Doxorubicin, MDA-MB-231 resistant cancers	Kalvala, Nimma, Bagde, Surapaneni, Patel, Arthur, Sun, Singh, Kommineni, Nathani, Li, Singh	Biochimie	2023	ScienceDirect	Excluded	Not related to cancer
10.1038/s41380-021-01369-7	Spatial and temporal dynamics of HDACs class IIa following mild traumatic brain injury in adult rats.	The fundamental role of epigenetic regulatory mechanisms involved in neuroplasticity and adaptive responses to traumatic brain injury (TBI) is gaining increased recognition. TBI-induced neurodegeneration is associated with several changes in the expression-activity of various epigenetic regulatory enzymes, including histone deacetylases (HDACs). In this study, PET/CT with 6-([18F]trifluoroacetami…	NA	Kamal, Potukutchi, Gelovani, Bonomi, Kallakuri, Cavanaugh, Mangner, Conti, Liu, Pasqualini, Arap, Sidman, Perrine, Gelovani	Molecular psychiatry	2022	Scopus	Excluded	Duplicated
10.1038/s41380-021-01369-7	Spatial and temporal dynamics of HDACs class IIa following mild traumatic brain injury in adult rats.	The fundamental role of epigenetic regulatory mechanisms involved in neuroplasticity and adaptive responses to traumatic brain injury (TBI) is gaining increased recognition. TBI-induced neurodegeneration is associated with several changes in the expression-activity of various epigenetic regulatory enzymes, including histone deacetylases (HDACs). In this study, PET/CT with 6-([18F]trifluoroacetami…	NA	Kamal, Potukutchi, Gelovani, Bonomi, Kallakuri, Cavanaugh, Mangner, Conti, Liu, Pasqualini, Arap, Sidman, Perrine, Gelovani	Molecular psychiatry	2022	PubMed	Excluded	Not related to brain cancer
10.1021/acsabm.4c00239	Cannabidiol and Aza-BODIPY Coencapsulation for Photodynamic Therapy Enhancement in Liver Cancer Cells.	Photodynamic therapy (PDT) and cannabidiol (CBD) have been explored for their potential in synergistic cancer treatment. In this study, we employed CBD oil as a lipid phase, encapsulated within AZB-I@Lec-T to create lipid-based nanoparticles. Here, CBD oil does two tasks: it acts as a pyroptosis agent to destroy liver cancer cells and as a lipid phase to dissolve the photosensitizer. It was expec…	aza-BODIPY, cancer therapy, cannabidiol, lipid nanoparticles, photodynamic therapy	Kampaengsri, Muangsopa, Pangjantuk, Chansaenpak, Lai, Noisa, Kamkaew	ACS applied bio materials	2024	Scopus	Excluded	Not related to brain cancer
10.1080/01616412.2021.2004364	Electrophysiological study of the interactive role of the cannabinoid breakdown inhibitors and L-type calcium channels on granular neurons in the hippocampal dentate gyrus in rats.	The interaction between L-type voltage-dependent Ca2+ channels and the endocannabinoid system (eCs) in synaptic plasticity is controversial. In the present research, the impact of acute administration of URB597, as an endocannabinoid breakdown inhibitor, was evaluated after chronic injection of verapamil, as a Ca2+ channels blocker, on inducing long-term potentiation (LTP) in the rat's hippocampa…	Endocannabinoid, URB597, hippocampus, long-term potentiation, rat, verapamil	Karimi, Kazemi, Komaki, Kourosh Arami, Shahidi, Komaki	Neurological research	2022	Scopus	Excluded	Not related to cancer
10.1016/j.canlet.2023.216243	Exosomal delivery of cannabinoids against cancer.	Exosomes are extracellular vesicles (EVs) originating from endosomes that play a role in cellular communication. These vesicles which mimic the parental cells that release them are promising candidates for targeted drug delivery and therapeutic applications against cancer because of their favorable biocompatibility, specific targeting, low toxicity, and immunogenicity. Currently, Delta-9-tetrahyd…	Anticancer potential, Cannabinoids, Delivery system, Exosomes, Tumor-specificity	Kaur, Nathani, Singh	Cancer letters	2023	Scopus	Excluded	Duplicated
10.1016/j.canlet.2023.216243.	Exosomal delivery of cannabinoids against cancer.	Exosomes are extracellular vesicles (EVs) originating from endosomes that play a role in cellular communication. These vesicles which mimic the parental cells that release them are promising candidates for targeted drug delivery and therapeutic applications against cancer because of their favorable biocompatibility, specific targeting, low toxicity, and immunogenicity. Currently, Delta-9-tetrahyd…	Anticancer potential, Cannabinoids, Delivery system, Exosomes, Tumor-specificity	Kaur, Nathani, Singh	Cancer letters	2023	ScienceDirect	Excluded	Not original article
10.1039/d4md00051j	Bipyraloxifene - a modified raloxifene vector against triple-negative breast cancer.	Raloxifene, a selective oestrogen receptor modulator (SERM), has demonstrated efficacy in the prevention and therapy of oestrogen receptor-positive (ER+) breast cancer, with some degree of effectiveness against triple-negative forms. This suggests the presence of oestrogen receptor-independent pathways in raloxifene-mediated anticancer activity. To enhance the potential of raloxifene against the …	NA	Kazimir, G√∂tze, Murganiƒá, Mijatoviƒá, Maksimoviƒá-Ivaniƒá, Hey-Hawkins	RSC medicinal chemistry	2024	Scopus	Excluded	Not related to brain cancer
10.1093/synbio/ysad010	Biosynthesis of¬†cannabigerol and¬†cannabigerolic acid: the gateways to further cannabinoid production.	Cannabinoids are a therapeutically valuable class of secondary metabolites with a vast number of substituents. The native cannabinoid biosynthetic pathway of Cannabis sativa generates cannabigerolic acid (CBGA), the common substrate to multiple cannabinoid synthases. The bioactive decarboxylated analog of this compound, cannabigerol (CBG), represents an alternate gateway into the cannabinoid spac…	Cannabigerol, Escherichia coli, aromatic prenyltransferase, cannabigerolic acid, synthetic biology	Kearsey, Yan, Prandi, Toogood, Takano, Scrutton	Synthetic biology (Oxford, England)	2023	Scopus	Excluded	Not related to brain cancer
10.1186/s42238-025-00260-4	Lebanese Cannabis sativa L. extract protects from cisplatin-induced nephrotoxicity in mice by inhibiting podocytes apoptosis.	Cisplatin is an anti-cancer drug used to treat a plethora of solid tumors. However, it is associated with dose dependent nephrotoxicity limiting its use as anticancer agent. The current study aimed to investigate the nephroprotective effect of native Lebanese Cannabis sativa in both in vitro and in vivo mice model of cisplatin-induced nephrotoxicity. Podocytes cell viability was assessed using MT…	Cannabis sativa, Cisplatin, Cisplatin-induced nephrotoxicity, Nephrotoxicity, Podocytes	Khalil, Al Toufaily, Shebaby, Hage, Mroue, Faour, Mroueh	Journal of cannabis research	2025	SpringerLink	Excluded	Not related to brain cancer
10.1007/s10787-025-01643-y	Targeting mTOR with curcumin: therapeutic implications for complex diseases.	The mammalian target of rapamycin (mTOR) is a crucial enzyme in regulating multiple signaling pathways in the body, including autophagy, proliferation and apoptosis. Disruption of these mTOR signaling pathways can lead to an array of abnormalities and trigger disease processes, examples being neurodegenerative conditions, cancer, obesity and diabetes. Under conditions of oxidative stress, mTOR ca…	Curcuma longa, Inflammatory Signaling Pathways, Mammalian target of rapamycin (mTOR)	Khayatan, Razavi, Arab, Nasoori, Fouladi, Pasha, Butler, Karav, Momtaz, Abdolghaffari, Sahebkar	Inflammopharmacology	2025	SpringerLink	Excluded	Not original article
10.1089/can.2021.0098	Inhalant Cannabidiol Inhibits Glioblastoma Progression Through Regulation of Tumor Microenvironment.	Introduction: Glioblastoma (GBM) is the most common invasive brain tumor composed of diverse cell types with poor prognosis. The highly complex tumor microenvironment (TME) and its interaction with tumor cells play important roles in the development, progression, and durability of GBM. Angiogenic and immune factors are two major components of TME of GBM; their interplay is a major determinant of …	CBD, IDO, P-selectin, glioblastoma, immune checkpoint, tumor microenvironment	Khodadadi, Salles, Alptekin, Mehrabian, Rutkowski, Arbab, Yeudall, Yu, Morgan, Hess, Vaibhav, Dhandapani, Baban	Cannabis and cannabinoid research	2023	Scopus	Excluded	Duplicated
10.1089/can.2021.0098	Inhalant Cannabidiol Inhibits Glioblastoma Progression Through Regulation of Tumor Microenvironment.	Introduction: Glioblastoma (GBM) is the most common invasive brain tumor composed of diverse cell types with poor prognosis. The highly complex tumor microenvironment (TME) and its interaction with tumor cells play important roles in the development, progression, and durability of GBM. Angiogenic and immune factors are two major components of TME of GBM; their interplay is a major determinant of …	CBD, IDO, P-selectin, glioblastoma, immune checkpoint, tumor microenvironment	Khodadadi, Salles, Alptekin, Mehrabian, Rutkowski, Arbab, Yeudall, Yu, Morgan, Hess, Vaibhav, Dhandapani, Baban	Cannabis and cannabinoid research	2023	PubMed	Selected	Immune cells and microenvironment
10.3390/ijms252111764	Boosting Acetylcholine Signaling by Cannabidiol in a Murine Model of Alzheimer's Disease.	Alzheimer's disease (AD) is a challenging medical issue that requires efficacious treatment options to improve long-term quality of life. Cannabidiol (CBD) is a cannabis-derived phytocannabinoid with potential health benefits, including reports from our laboratory and others showing a therapeutic role in the pre-clinical treatment of AD; however, the mechanisms whereby CBD affects AD progression …	Alzheimer‚Äôs disease, CBD, ILC2, acetylcholine, cannabidiol, innate lymphoid cells	Khodadadi, Salles, Naeini, Bhandari, Rogers, Gouron, Meeks, Terry, Pillai, Yu, Morgan, Vaibhav, Hess, Dhandapani, Wang, Baban	International journal of molecular sciences	2024	Scopus	Excluded	Not related to cancer
10.3892/or.2025.8874	Negative regulation of cannabinoid receptor 2‚Äëinduced tumorigenic effect by sphingosine‚Äë1‚Äëphosphate receptor 5 activation.	G protein‚Äëcoupled receptors (GPCR), also known as seven‚Äëtransmembrane proteins, serve a role in transmitting extracellular information into the cellular environment. Type 2 cannabinoid receptors (CB2) and type 5 sphingosine‚Äë1‚Äëphosphate receptor (S1P5) are GPCRs that are activated by biolipids and involved in tumor progression in various cancer types. At present, effects of crosstalk betwe…	AKT, G‚Äëprotein coupled receptor, bioluminescence resonance energy transfer, glioma	Kim, Ghil	Oncology reports	2025	Scopus	Excluded	Duplicated
10.3892/or.2025.8874	Negative regulation of cannabinoid receptor 2‚Äëinduced tumorigenic effect by sphingosine‚Äë1‚Äëphosphate receptor 5 activation.	G protein‚Äëcoupled receptors (GPCR), also known as seven‚Äëtransmembrane proteins, serve a role in transmitting extracellular information into the cellular environment. Type 2 cannabinoid receptors (CB2) and type 5 sphingosine‚Äë1‚Äëphosphate receptor (S1P5) are GPCRs that are activated by biolipids and involved in tumor progression in various cancer types. At present, effects of crosstalk betwe…	AKT, G‚Äëprotein coupled receptor, bioluminescence resonance energy transfer, glioma	Kim, Ghil	Oncology reports	2025	PubMed	Selected	New mechanistic insights
10.1158/2326-6066.CIR-23-0902	Cannabidiol Enhances Atezolizumab Efficacy by Upregulating PD-L1 Expression via the cGAS-STING Pathway in Triple-Negative Breast Cancer Cells.	The treatment of patients with triple-negative breast cancer (TNBC) relies on cytotoxic therapy. Currently, atezolizumab and chemotherapy can be combined in patients with TNBC. However, this approach is not effective for all patients, with many tumors showing low responsiveness to atezolizumab. As there is a lack of alternative treatment options, new anticancer drugs are urgently needed to enhanc…	NA	Kim, Kim, Kim, Kim, Kang, Lee, Oh	Cancer immunology research	2024	Scopus	Excluded	Not related to brain cancer
10.1002/jcb.30537	Cannabidiol activates MAPK pathway to induce apoptosis, paraptosis, and autophagy in colorectal cancer cells.	Mitogen-activated protein kinase (MAPK) activation by natural compounds is known to be involved in the induction of apoptosis, paraptosis, and autophagy. Cannabidiol (CBD), a bioactive compound found in Cannabis sativa, is endowed with many pharmacological activities. We investigated the cytotoxic effect of CBD in a panel of colorectal cancer (CRC) cells (HT-29, SW480, HCT-116, and HCT-15). CBD i…	MAPKs, apoptosis, autophagy, cannabidiol, paraptosis	Kim, Mohan, Sethi, Ahn	Journal of cellular biochemistry	2024	Scopus	Excluded	Not related to brain cancer
10.1016/j.biopha.2024.117515	Modulation of chemotherapy-induced peripheral neuropathy by JZL195 through glia and the endocannabinoid system.	Chemotherapy-induced peripheral neuropathy (CIPN) used to treat cancer, is a significant side effect with a complex pathophysiology, and its mechanisms remain unclear. Recent research highlights neuroinflammation, which is modulated by the endocannabinoid system (ECS) and associated with glial activation, and the role of toll-like receptor 4 (TLR4) in CIPN. This study aimed to investigate the eff…	Chemotherapy-induced peripheral neuropathy, Endocannabinoid system, Glia, Neuroinflammation, Toll-like receptor 4	Kim, Nan, Kim, Cha, Lee	Biomedicine & pharmacotherapy = Biomedecine & pharmacotherapie	2024	PubMed	Excluded	Not related to cancer
10.1016/j.cbi.2024.110995.	Cannabidiol induces ERK activation and ROS production to promote autophagy and ferroptosis in glioblastoma cells.	Small molecule-driven ERK activation is known to induce autophagy and ferroptosis in cancer cells. Herein the effect of cannabidiol (CBD), a phytochemical derived from Cannabis sativa, on ERK-driven autophagy and ferroptosis has been demonstrated in glioblastoma (GBM) cells (U87 and U373¬†cells). CBD imparted significant cytotoxicity in GBM cells, induced activation of ERK (not JNK and p38), and …	Autophagy, Cannabidiol, ERK, Ferroptosis, ROS	Kim, Shivanne Gowda, Lee, Sethi, Ahn	Chemico-biological interactions	2024	ScienceDirect	Excluded	Duplicated
10.1016/j.cbi.2024.110995	Cannabidiol induces ERK activation and ROS production to promote autophagy and ferroptosis in glioblastoma cells.	Small molecule-driven ERK activation is known to induce autophagy and ferroptosis in cancer cells. Herein the effect of cannabidiol (CBD), a phytochemical derived from Cannabis sativa, on ERK-driven autophagy and ferroptosis has been demonstrated in glioblastoma (GBM) cells (U87 and U373¬†cells). CBD imparted significant cytotoxicity in GBM cells, induced activation of ERK (not JNK and p38), and …	Autophagy, Cannabidiol, ERK, Ferroptosis, ROS	Kim, Shivanne Gowda, Lee, Sethi, Ahn	Chemico-biological interactions	2024	Scopus	Excluded	Duplicated
10.1016/j.cbi.2024.110995	Cannabidiol induces ERK activation and ROS production to promote autophagy and ferroptosis in glioblastoma cells.	Small molecule-driven ERK activation is known to induce autophagy and ferroptosis in cancer cells. Herein the effect of cannabidiol (CBD), a phytochemical derived from Cannabis sativa, on ERK-driven autophagy and ferroptosis has been demonstrated in glioblastoma (GBM) cells (U87 and U373¬†cells). CBD imparted significant cytotoxicity in GBM cells, induced activation of ERK (not JNK and p38), and …	Autophagy, Cannabidiol, ERK, Ferroptosis, ROS	Kim, Shivanne Gowda, Lee, Sethi, Ahn	Chemico-biological interactions	2024	PubMed	Selected	New mechanistic insights
10.1093/bib/bbae199	Metabolic models predict fotemustine and the combination of eflornithine/rifamycin and adapalene/cannabidiol for the treatment of gliomas.	Gliomas are the most common type of malignant brain tumors, with glioblastoma multiforme (GBM) having a median survival of 15¬†months due to drug resistance and relapse. The treatment of gliomas relies on surgery, radiotherapy and chemotherapy. Only 12 anti-brain tumor chemotherapies (AntiBCs), mostly alkylating agents, have been approved so far. Glioma subtype-specific metabolic models were reco…	cancer, drug repurposing, glioma, metabolic modeling	Kishk, Pires Pacheco, Heurtaux, Sauter	Briefings in bioinformatics	2024	PubMed	Selected	Computational studies
10.1124/molpharm.123.000668	Œ≤-Caryophyllene Inhibits Monoacylglycerol Lipase Activity and Increases 2-Arachidonoyl Glycerol Levels In Vivo: A New Mechanism of Endocannabinoid-Mediated Analgesia?	The mechanisms of Œ≤-caryophyllene (BCP)-induced analgesia are not well studied. Here, we tested the efficacy of BCP in an acute postsurgical pain model and evaluated its effect on the endocannabinoid system. Rats were treated with vehicle and 10, 25, 50, and 75 mg/kg BCP. Paw withdrawal responses to mechanical stimuli were evaluated using an electronic von Frey anesthesiometer. Endocannabinoids,…	NA	Klawitter, Weissenborn, Gvon, Walz, Klawitter, Jackson, Sempio, Joksimovic, Shokati, Just, Christians, Todorovic	Molecular pharmacology	2024	Scopus	Excluded	Not related to cancer
10.1016/j.ejmech.2023.115123	Design, synthesis, and evaluation of substituted alkylindoles that activate G protein-coupled receptors distinct from the cannabinoid CB1 and CB2 receptors.	The alkylindole (AI), WIN55212-2, modulates the activity of several proteins, including cannabinoid receptors 1 and 2 (CB1R, CB2R), and at least additional G protein-coupled receptor (GPCR) that remains uncharacterized with respect to its molecular identity and pharmacological profile. Evidence suggests that such AI-sensitive GPCRs are expressed by the human kidney cell line HEK293. We synthesize…	Alkylindoles, Cannabinoids, G protein-coupled receptors	Kline, Xu, Kreitzer, Hurst, Eldeeb, Wager-Miller, Olivas, Hepburn, Huffman, Mackie, Howlett, Reggio, Stella	European journal of medicinal chemistry	2023	Scopus	Excluded	Duplicated
10.1016/j.ejmech.2023.115123.	Design, synthesis, and evaluation of substituted alkylindoles that activate G protein-coupled receptors distinct from the cannabinoid CB1 and CB2 receptors.	The alkylindole (AI), WIN55212-2, modulates the activity of several proteins, including cannabinoid receptors 1 and 2 (CB1R, CB2R), and at least additional G protein-coupled receptor (GPCR) that remains uncharacterized with respect to its molecular identity and pharmacological profile. Evidence suggests that such AI-sensitive GPCRs are expressed by the human kidney cell line HEK293. We synthesize…	Alkylindoles, Cannabinoids, G protein-coupled receptors	Kline, Xu, Kreitzer, Hurst, Eldeeb, Wager-Miller, Olivas, Hepburn, Huffman, Mackie, Howlett, Reggio, Stella	European journal of medicinal chemistry	2023	ScienceDirect	Excluded	Not related to brain cancer
10.1007/s00210-023-02714-z	Exploring the therapeutic efficacy of crocetin in oncology: an evidence-based review.	With cancer being a leading cause of death globally, there is an urgent need to improve therapeutic strategies and identify effective chemotherapeutics. This study aims to highlight the potential of crocetin, a natural product derived from certain plants, as an anticancer agent.¬†It was¬† conducted an extensive review of the existing literature to gather and analyze the most recent data on the ch…	Anticancer mechanisms, Apoptosis, Chemopreventive, Crocetin, Metastasis, Migration, Proliferation, Tumor	Koch, Wawruszak, Kukula-Koch, Zdzieb≈Ço, Helon, Almarhoon, Al-Omari, Calina, Sharifi-Rad	Naunyn-Schmiedeberg's archives of pharmacology	2024	SpringerLink	Excluded	Not original article
10.3390/cells12222646	Elucidation of GPR55-Associated Signaling behind THC and LPI Reducing Effects on Ki67-Immunoreactive Nuclei in Patient-Derived Glioblastoma Cells.	GPR55 is involved in many physiological and pathological processes. In cancer, GPR55 has been described to show accelerating and decelerating effects in tumor progression resulting from distinct intracellular signaling pathways. GPR55 becomes activated by LPI and various plant-derived, endogenous, and synthetic cannabinoids. Cannabinoids such as THC exerted antitumor effects by inhibiting tumor c…	GŒ≤Œ≥, IP3-sensitive receptor, NFAT, PLC, ROCK, calcineurin, endocannabinoid system	Kolbe, Hohmann, Hohmann, Maronde, Golbik, Prell, Illert, Strauss, Dehghani	Cells	2023	Scopus	Excluded	Duplicated
10.3390/cells12222646	Elucidation of GPR55-Associated Signaling behind THC and LPI Reducing Effects on Ki67-Immunoreactive Nuclei in Patient-Derived Glioblastoma Cells.	GPR55 is involved in many physiological and pathological processes. In cancer, GPR55 has been described to show accelerating and decelerating effects in tumor progression resulting from distinct intracellular signaling pathways. GPR55 becomes activated by LPI and various plant-derived, endogenous, and synthetic cannabinoids. Cannabinoids such as THC exerted antitumor effects by inhibiting tumor c…	GŒ≤Œ≥, IP3-sensitive receptor, NFAT, PLC, ROCK, calcineurin, endocannabinoid system	Kolbe, Hohmann, Hohmann, Maronde, Golbik, Prell, Illert, Strauss, Dehghani	Cells	2023	PubMed	Selected	New mechanistic insights
10.3390/v15030623	Alterations in Abundance and Compartmentalization of miRNAs in Blood Plasma Extracellular Vesicles and Extracellular Condensates during HIV/SIV Infection and Its Modulation by Antiretroviral Therapy (ART) and Delta-9-Tetrahydrocannabinol (Œî9-THC).	In this follow-up study, we investigated the abundance and compartmentalization of blood plasma extracellular miRNA (exmiRNA) into lipid-based carriers-blood plasma extracellular vesicles (EVs) and non-lipid-based carriers-extracellular condensates (ECs) during SIV infection. We also assessed how combination antiretroviral therapy (cART), administered in conjunction with phytocannabinoid delta-9-…	SIV, THC, cART, extracellular condensates (ECs), extracellular vesicles (EVs), miRNA	Kopcho, McDew-White, Naushad, Mohan, Okeoma	Viruses	2023	Scopus	Excluded	Not related to cancer
10.1038/s41598-023-29868-3	Hippocampal expression of the cannabinoid receptor type 1 in canine epilepsy.	Canine drug-resistant epilepsy is a prevailing issue in veterinary neurology. Alternative or additional treatment with cannabinoids is showing promising results in seizure management. A crucial component of the endocannabinoid system, cannabinoid receptor type 1 (CB1R), is heavily involved in the control of neurotransmitter release. Knowledge of its distribution in the epileptic brain would serve…	NA	Kostic, Nowakowska, Freundt Revilla, Attig, Rohn, Gualtieri, Baumg√§rtner, Potschka, Tipold	Scientific reports	2023	SpringerLink	Excluded	Duplicated
10.1038/s41598-023-29868-3	Hippocampal expression of the cannabinoid receptor type 1 in canine epilepsy.	Canine drug-resistant epilepsy is a prevailing issue in veterinary neurology. Alternative or additional treatment with cannabinoids is showing promising results in seizure management. A crucial component of the endocannabinoid system, cannabinoid receptor type 1 (CB1R), is heavily involved in the control of neurotransmitter release. Knowledge of its distribution in the epileptic brain would serve…	NA	Kostic, Nowakowska, Freundt Revilla, Attig, Rohn, Gualtieri, Baumg√§rtner, Potschka, Tipold	Scientific reports	2023	Scopus	Excluded	Not related to cancer
10.1007/s13679-025-00612-4	The Many Facets of PPAR-Œ≥ Agonism in Obesity and Associated Comorbidities: Benefits, Risks, Challenges, and Future Directions.	Obesity is strongly associated with cardiometabolic disorders and certain malignancies, emphasizing the key role of adipose tissue in human health. While incretin mimetics have shown effectiveness in glycemic control and weight loss, a holistic strategy for combating obesity and associated comorbidities remains elusive. This review explores peroxisome proliferator-activated receptor gamma (PPAR-Œ…	Cancer, Nanotechnology, Obesity, PPAR-Œ≥, Peroxisome proliferator-activated receptor gamma, Thiazolidinediones, Type 2 diabetes mellitus	Kounatidis, Vallianou, Rebelos, Kouveletsou, Kontrafouri, Eleftheriadou, Diakoumopoulou, Karampela, Tentolouris, Dalamaga	Current obesity reports	2025	SpringerLink	Excluded	Not original article
10.3390/ijms24087120	Tetrahydrocannabivarin (THCV) Protects Adipose-Derived Mesenchymal Stem Cells (ASC) against Endoplasmic Reticulum Stress Development and Reduces Inflammation during Adipogenesis.	The endoplasmic reticulum (ER) fulfills essential duties in cell physiology, and impairment of this organelle's functions is associated with a wide number of metabolic diseases. When ER stress is generated in the adipose tissue, it is observed that the metabolism and energy homeostasis of the adipocytes are altered, leading to obesity-associated metabolic disorders such as type 2 diabetes (T2D). …	adipocyte, endoplasmic reticulum (ER), Œî9-tetrahydrocannabivarin	Kowalczuk, Marycz, Kornicka, Groborz, Meissner, Mularczyk	International journal of molecular sciences	2023	Scopus	Excluded	Not related to cancer
10.3390/ijms23031427	GPR18-Mediated Relaxation of Human Isolated Pulmonary Arteries.	GPR18 receptor protein was detected in the heart and vasculature and appears to play a functional role in the cardiovascular system. We investigated the effects of the new GPR18 agonists PSB-MZ-1415 and PSB-MZ-1440 and the new GPR18 antagonist PSB-CB-27 on isolated human pulmonary arteries (hPAs) and compared their effects with the previously proposed, but unconfirmed, GPR18 ligands NAGly, Abn-CB…	GPR18 ligands, human pulmonary artery, vasorelaxation activity	Koz≈Çowska, Malinowska, Baranowska-Kuczko, Kusaczuk, Nesterowicz, Koz≈Çowski, M√ºller, Kieƒá-Kononowicz, Schlicker	International journal of molecular sciences	2022	Scopus	Excluded	Not related to cancer
10.3390/molecules27248779	Cannabidiol and Its Combinations with Nonsteroidal Anti-Inflammatory Drugs Induce Apoptosis and Inhibit Activation of NF-Œ∫B Signaling in Vulvar Squamous Cell Carcinoma.	Vulvar squamous cell carcinoma (VSCC) is a rare malignancy with a relatively good prognosis. However, the prognosis remains poor for elderly patients and those with a significant depth of tumor invasion; thus, novel treatment modalities are needed. The aim of this study was to analyze the impact of cannabidiol (CBD) and its combination with NSAIDs, diclofenac (DIC) and ibuprofen (IBU) on VSCC cel…	A431, COX-2, NF-Œ∫B, apoptosis, cannabidiol, cell cycle, diclofenac, ibuprofen, inflammation, vulvar squamous cell carcinoma	Krajka-Ku≈∫niak, Papierska, Naro≈ºna, Jeli≈Ñska, Majchrzak-Celi≈Ñska	Molecules (Basel, Switzerland)	2022	Scopus	Excluded	Not related to brain cancer
10.1016/j.biopha.2023.114234.	Cannabidiol inhibits lung proliferation in monocrotaline-induced pulmonary hypertension in rats.	Cannabidiol (CBD) is a safe and well-tolerated plant-derived drug with anti-proliferative properties. Pulmonary hypertension (PH) is a rapidly progressive and still incurable disease. CBD diminishes monocrotaline (MCT)-induced PH, including reduced right ventricular systolic pressure, pulmonary vascular hypertrophy, and right ventricular remodeling. The aim of our study was to investigate the eff…	Animal model, Cannabidiol, Fibrosis, Lung fibrosis, Monocrotaline, Pulmonary hypertension	Krzy≈ºewska, Baranowska-Kuczko, Kasacka, Koz≈Çowska	Biomedicine & pharmacotherapy = Biomedecine & pharmacotherapie	2023	ScienceDirect	Excluded	Not related to brain cancer
10.1016/j.biopha.2023.114234	Cannabidiol inhibits lung proliferation in monocrotaline-induced pulmonary hypertension in rats.	Cannabidiol (CBD) is a safe and well-tolerated plant-derived drug with anti-proliferative properties. Pulmonary hypertension (PH) is a rapidly progressive and still incurable disease. CBD diminishes monocrotaline (MCT)-induced PH, including reduced right ventricular systolic pressure, pulmonary vascular hypertrophy, and right ventricular remodeling. The aim of our study was to investigate the eff…	Animal model, Cannabidiol, Fibrosis, Lung fibrosis, Monocrotaline, Pulmonary hypertension	Krzy≈ºewska, Baranowska-Kuczko, Kasacka, Koz≈Çowska	Biomedicine & pharmacotherapy = Biomedecine & pharmacotherapie	2023	Scopus	Excluded	Not related to brain cancer
10.3390/pharmaceutics15082104	Etoricoxib-Cannabidiol Combo: Potential Role in Glioblastoma Treatment and Development of PLGA-Based Nanoparticles.	Glioblastoma (GBM) is the most frequently occurring primary malignant central nervous system tumor, with a poor prognosis and median survival below two years. Administration of a combination of non-steroidal anti-inflammatory drugs and natural compounds that exhibit a curative or prophylactic effect in cancer is a new approach to GBM treatment. This study aimed to investigate the synergistic anti…	PLGA, cannabidiol, drug nanoformulations, etoricoxib, glioblastoma, nanocarriers	Ku≈∫mi≈Ñska, Sobczak, Majchrzak-Celi≈Ñska, ≈ª√≥≈Çnowska, Gosty≈Ñska, Jadach, Krajka-Ku≈∫niak, Jeli≈Ñska, Stawny	Pharmaceutics	2023	Scopus	Excluded	Duplicated
10.3390/pharmaceutics15082104	Etoricoxib-Cannabidiol Combo: Potential Role in Glioblastoma Treatment and Development of PLGA-Based Nanoparticles.	Glioblastoma (GBM) is the most frequently occurring primary malignant central nervous system tumor, with a poor prognosis and median survival below two years. Administration of a combination of non-steroidal anti-inflammatory drugs and natural compounds that exhibit a curative or prophylactic effect in cancer is a new approach to GBM treatment. This study aimed to investigate the synergistic anti…	PLGA, cannabidiol, drug nanoformulations, etoricoxib, glioblastoma, nanocarriers	Ku≈∫mi≈Ñska, Sobczak, Majchrzak-Celi≈Ñska, ≈ª√≥≈Çnowska, Gosty≈Ñska, Jadach, Krajka-Ku≈∫niak, Jeli≈Ñska, Stawny	Pharmaceutics	2023	PubMed	Selected	Combinational therapy, nanoparticles
10.1128/msystems.01106-24.	Exploiting gasdermin-mediated pyroptosis for enhanced antimicrobial activity of phage endolysin against Pseudomonas aeruginosa.	Pyroptosis is an inflammatory immune response of eukaryotic cells to bacterial lipopolysaccharide (LPS) and other pathological stimuli, leading to the activation of the gasdermin D (GSDMD) and secretion of pore-forming domain GSDMDNterm, facilitating the release of cytokines. Additionally, GSDMDNterm exhibits antibacterial properties through interactions with bacterial outer membranes (OM). We ex…	Pseudomonas aeruginosa LPS, endolysin, gasdermin D, outer membrane permeabilization, pyroptosis	Kuc-Ciepluch, Ciepluch, Augustyniak, Gu≈Ça, Maciejewska, Kowalik, Jop, Drulis-Kawa, Arabski	mSystems	2025	ScienceDirect	Excluded	Not related to cancer
10.1007/s11916-024-01276-w	Adjuvant Analgesics in Acute Pain - Evaluation of Efficacy.	Acute postoperative pain impacts a significant number of patients and is associated with various complications, such as a higher occurrence of chronic postsurgical pain as well as increased morbidity and mortality. Opioids are often used to manage severe pain, but they come with serious adverse effects, such as sedation, respiratory depression, postoperative nausea and vomiting, and impaired bowe…	Adjuvant analgesics, Co-analgesics, Dexamethasone, Intravenous lidocaine, Ketamine, Magnesium, Perioperative pain management, Œ±2-agonists	Kummer, L√ºthi, Klingler, Andereggen, Urman, Luedi, Stieger	Current pain and headache reports	2024	Scopus	Excluded	Not related to cancer
10.1016/j.yexcr.2023.113488.	Magnolol induces cytotoxic autophagy in glioma by inhibiting PI3K/AKT/mTOR signaling.	Glioma is difficult-to-treat because of its infiltrative nature and the presence of the blood-brain barrier. Temozolomide is the only FDA-approved drug for its management. Therefore, finding a novel chemotherapeutic agent for glioma is of utmost importance. Magnolol, a neolignan, has been known for its apoptotic role in glioma. In this work, we have explored a novel anti-glioma mechanism of Magno…	Anti-glioma, Autophagy inducer, Cytotoxic autophagy, Magnolol, Natural compound, Neolignan	Kundu, Das, Das, Kulkarni, Das, Dhara, Mandal	Experimental cell research	2023	ScienceDirect	Excluded	Not related to cannabinoids
10.1016/j.fsi.2022.07.011	Sarcodia suae modulates the immunity and disease resistance of white shrimp Litopenaeus vannamei against Vibrio alginolyticus via the purine metabolism and phenylalanine metabolism.	Red seaweeds have several biofunctional properties, including immunomodulatory, antitumor, antioxidant, and antibacterial activities. In this study, we examined the effects of diets containing Sarcodia suae on the immune response, immune-related gene expressions, and disease resistance against Vibrio alginolyticus in white shrimp Litopenaeus vannamei. In addition, 1H NMR metabolomics was applied …	Antibacterial activity, Innate immunity, Litopenaeus vannamei, Metabolomic, Sarcodia suae, Vibrio	Kuo, Ballantyne, Huang, Ding, Hong, Lin, Wu, Xu, Chiu, Chen, Liu	Fish & shellfish immunology	2022	Scopus	Excluded	Not related to cancer
10.3390/ijms24055055	Cannabidiol as a Promising Therapeutic Option in IC/BPS: In Vitro Evaluation of Its Protective Effects against Inflammation and Oxidative Stress.	Several animal studies have described the potential effect of cannabidiol (CBD) in alleviating the symptoms of interstitial cystitis/bladder pain syndrome (IC/BPS), a chronic inflammatory disease of the urinary bladder. However, the effects of CBD, its mechanism of action, and modulation of downstream signaling pathways in urothelial cells, the main effector cells in IC/BPS, have not been fully e…	PPARŒ≥/Nrf2/NFŒ∫B signaling pathways, bladder pain syndrome, cannabidiol, inflammation, interstitial cystitis, oxidative stress, urothelial cells	Kuret, Kreft, Romih, Veraniƒç	International journal of molecular sciences	2023	Scopus	Excluded	Not related to cancer
10.3390/ijms242316621	Metallothionein Family Proteins as Regulators of Zinc Ions Synergistically Enhance the Anticancer Effect of Cannabidiol in Human Colorectal Cancer Cells.	Cannabidiol (CBD) is a chemical obtained from Cannabis sativa; it has therapeutic effects on anxiety and cognition and anti-inflammatory properties. Although pharmacological applications of CBD in many types of tumors have recently been reported, the mechanism of action of CBD is not yet fully understood. In this study, we perform an mRNA-seq analysis to identify the target genes of CBD after det…	cannabidiol, cell death, colorectal cancers, metallothionein, zinc ion	Kwon, Hwang, Park, Na, Kwon, Park, Kim	International journal of molecular sciences	2023	Scopus	Excluded	Not related to brain cancer
10.1134/S1070363223070253	Supramolecular Strategy for the Design of Nanocarriers for Drugs and Natural Bioactives: Current State of the Art (A Review)	The review focuses on the lipid based nanocarriers, with special attention paid to natural bioactive payloads. First, micelles and microemulsions are considered as very attractive colloidal nanocontainers that allow for marked improving the solubility of hydrophobic bioactives. Further, liposomal vehicles are reviewed, with both advantages and limitations discussed. Literature assay covers up-to-…	NA	L. Ya. Zakharova, F. I. Maganova, K. O. Sinyashin, G. A. Gaynanova, A. B. Mirgorodskaya, E. A. Vasilieva & O. G. Sinyashin	Russian Journal of General Chemistry	2024	SpringerLink	Excluded	Not original article
10.1038/s41598-023-45565-7	Mannich-type modifications of (-)-cannabidiol and (-)-cannabigerol leading to new, bioactive derivatives.	(-)-Cannabidiol (CBD) and (-)-cannabigerol (CBG) are two major non-psychotropic phytocannabinoids that have many beneficial biological properties. However, due to their low water solubility and prominent first-pass metabolism, their oral bioavailability is moderate, which is unfavorable for medicinal use. Therefore, there is a great need for appropriate chemical modifications to improve their phy…	NA	L≈ërincz, T√≥th, Spol√°rics, Herczeg, Hodek, Zupk√≥, Minorics, √Åd√°m, Ol√°h, Zouboulis, Weber, Nagy, Ostorh√°zi, B√°cskay, Borb√°s, Herczegh, Bereczki	Scientific reports	2023	Scopus	Excluded	Not related to brain cancer
10.3390/cancers14235918	The Cytotoxic Effects of Cannabidiol and Cannabigerol on Glioblastoma Stem Cells May Mostly Involve GPR55 and TRPV1 Signalling.	Glioblastoma (GBM) is one of the most aggressive cancers, comprising 60-70% of all gliomas. The large G-protein-coupled receptor family includes cannabinoid receptors CB1, CB2, GPR55, and non-specific ion receptor protein transporters TRPs. First, we found up-regulated CNR1, GPR55, and TRPV1 expression in glioma patient-derived tissue samples and cell lines compared with non-malignant brain sampl…	cannabidiol, cannabigerol, cannabinoid receptors, glioblastoma, glioma, stem cells	Lah, Majc, Novak, Su≈°nik, Breznik, Porƒçnik, Bo≈°njak, Sadikov, Malavolta, Halilƒçeviƒá, Mlakar, Zomer	Cancers	2022	Scopus	Excluded	Duplicated
10.3390/cancers14235918	The Cytotoxic Effects of Cannabidiol and Cannabigerol on Glioblastoma Stem Cells May Mostly Involve GPR55 and TRPV1 Signalling.	Glioblastoma (GBM) is one of the most aggressive cancers, comprising 60-70% of all gliomas. The large G-protein-coupled receptor family includes cannabinoid receptors CB1, CB2, GPR55, and non-specific ion receptor protein transporters TRPs. First, we found up-regulated CNR1, GPR55, and TRPV1 expression in glioma patient-derived tissue samples and cell lines compared with non-malignant brain sampl…	cannabidiol, cannabigerol, cannabinoid receptors, glioblastoma, glioma, stem cells	Lah, Majc, Novak, Su≈°nik, Breznik, Porƒçnik, Bo≈°njak, Sadikov, Malavolta, Halilƒçeviƒá, Mlakar, Zomer	Cancers	2022	PubMed	Selected	Combinational therapy
10.1089/aivt.2023.0003	The Effect of the Synthetic Cannabinoid AB-CHMINACA on the Roles of Vascular Endothelial Growth Factor, Angiopoietin-1, and Angiopoietin-2 in Brain Angiogenesis	Introduction: Synthetic cannabinoids (SCs) are new psychoactive compound that mimic the actions of tetrahydrocannabinol, the main psychoactive ingredient in cannabis. Angiogenesis is the formation of new blood vessels from previously existing vessels, which is crucial in a variety of physiological and pathological circumstances, including drug addiction. Objective: The objective of this study was…	NA	Laith AL-Eitan https://orcid.org/0000-0003-0064-0190 lneitan@just.edu.jo and Hana Abu KharmahAUTHORS INFO & AFFILIATIONS	Applied In Vitro Toxicology	2023	Scopus	Excluded	Not related to cancer
10.3390/biom14091143	Proteomic Profile of Circulating Extracellular Vesicles in the Brain after Œî9-Tetrahydrocannabinol Inhalation.	Given the increasing use of cannabis in the US, there is an urgent need to better understand the drug's effects on central signaling mechanisms. Extracellular vesicles (EVs) have been identified as intercellular signaling mediators that contain a variety of cargo, including proteins. Here, we examined whether the main psychoactive component in cannabis, Œî9-tetrahydrocannabinol (THC), alters EV p…	THC, cannabis, cerebrospinal fluid, extracellular vesicles, proteomic	Lallai, Lam, Garcia-Milian, Chen, Fowler, Manca, Piomelli, Williams, Nairn, Fowler	Biomolecules	2024	Scopus	Excluded	Not related to brain cancer
10.1021/acsomega.4c11108	Cannabinoids as Promising Inhibitors of HER2-Tyrosine Kinase: A Novel Strategy for Targeting HER2-Positive Ovarian Cancer.	Human epidermal growth factor receptor 2 (HER2) is a transmembrane receptor within the ErbB family that plays a pivotal role in the progression of various aggressive cancers. HER2-positive tumors often develop resistance to standard therapies, necessitating the exploration of innovative treatment options. Cannabinoids, bioactive compounds from Cannabis sativa such as cannabidiol (CBD), cannabiger…	NA	Lamtha, Jongkon, Lertvanithphol, Horprathum, Seetaha, Choowongkomon	ACS omega	2025	Scopus	Excluded	Not related to brain cancer
10.1016/j.crphar.2022.100132	Structural analysis of cannabinoids against EGFR-TK leads a novel target against EGFR-driven cell lines.	Epidermal growth factor receptor (EGFR) is a member of the ErbB family of proteins and are involved in downstream signal transduction, plays prominent roles in cell growth regulation, proliferation, and the differentiation of many cell types. They are correlated with the stage and severity of cancer. Therefore, EGFRs are targeted proteins for the design of new drugs to treat cancers that overexpr…	CBD, CBD, Cannabidiol, CBG, CBG, Cannabigerol, CBN, CBN, Cannabinol, EGFR, EGFR-TK, Epidermal growth factor receptor-tyrosine kinase, Molecular dynamics simulations, SPR, Surface plasmon resonance, Tyrosine-kinase inhibition	Lamtha, Tabtimmai, Songtawee, Tansakul, Choowongkomon	Current research in pharmacology and drug discovery	2022	Scopus	Excluded	Duplicated
10.1016/j.crphar.2022.100132.	Structural analysis of cannabinoids against EGFR-TK leads a novel target against EGFR-driven cell lines.	Epidermal growth factor receptor (EGFR) is a member of the ErbB family of proteins and are involved in downstream signal transduction, plays prominent roles in cell growth regulation, proliferation, and the differentiation of many cell types. They are correlated with the stage and severity of cancer. Therefore, EGFRs are targeted proteins for the design of new drugs to treat cancers that overexpr…	CBD, CBD, Cannabidiol, CBG, CBG, Cannabigerol, CBN, CBN, Cannabinol, EGFR, EGFR-TK, Epidermal growth factor receptor-tyrosine kinase, Molecular dynamics simulations, SPR, Surface plasmon resonance, Tyrosine-kinase inhibition	Lamtha, Tabtimmai, Songtawee, Tansakul, Choowongkomon	Current research in pharmacology and drug discovery	2022	ScienceDirect	Excluded	Not related to brain cancer
10.1007/s11010-023-04871-4	Crosstalk between ferroptosis and macrophages: potential value for targeted treatment in diseases.	Ferroptosis is a newly identified form of programmed cell death that is connected to iron-dependent lipid peroxidization. It involves a variety of physiological processes involving iron metabolism, lipid metabolism, oxidative stress, and biosynthesis of nicotinamide adenine dinucleotide phosphate, glutathione, and coenzyme Q10. So far, it has been discovered to contribute to the pathological proc…	Cell death, Ferroptosis, Immune escape, Macrophages, Macrophages polarization, Tumor microenvironment	Lan, Yang, Tan	Molecular and cellular biochemistry	2024	SpringerLink	Excluded	Not original article
10.1038/s41598-024-55307-y	Anti-proliferative and apoptotic effect of cannabinoids on human pancreatic ductal adenocarcinoma xenograft in BALB/c nude mice model.	Human pancreatic ductal adenocarcinoma (PDAC) is a highly malignant and lethal tumor of the exocrine pancreas. Cannabinoids extracted from the hemp plant Cannabis sativa have been suggested as a potential therapeutic agent in several human tumors. However, the anti-tumor effect of cannabinoids on human PDAC is not entirely clarified. In this study, the anti-proliferative and apoptotic effect of c…	Anti-proliferation, Apoptosis, Cannabis, Nude mouse xenograft model, Pancreatic adenocarcinoma	Le, Meesiripan, Sanggrajang, Suwanpidokkul, Prayakprom, Bodhibukkana, Khaowroongrueng, Suriyachan, Thanasitthichai, Srisubat, Surawongsin, Rungsipipat, Sakarin, Rattanapinyopituk	Scientific reports	2024	SpringerLink	Excluded	Duplicated
10.1038/s41598-024-55307-y	Anti-proliferative and apoptotic effect of cannabinoids on human pancreatic ductal adenocarcinoma xenograft in BALB/c nude mice model.	Human pancreatic ductal adenocarcinoma (PDAC) is a highly malignant and lethal tumor of the exocrine pancreas. Cannabinoids extracted from the hemp plant Cannabis sativa have been suggested as a potential therapeutic agent in several human tumors. However, the anti-tumor effect of cannabinoids on human PDAC is not entirely clarified. In this study, the anti-proliferative and apoptotic effect of c…	Anti-proliferation, Apoptosis, Cannabis, Nude mouse xenograft model, Pancreatic adenocarcinoma	Le, Meesiripan, Sanggrajang, Suwanpidokkul, Prayakprom, Bodhibukkana, Khaowroongrueng, Suriyachan, Thanasitthichai, Srisubat, Surawongsin, Rungsipipat, Sakarin, Rattanapinyopituk	Scientific reports	2024	Scopus	Excluded	Not related to brain cancer
10.1038/s41586-024-07405-0	Large-scale neurophysiology and single-cell profiling in human neuroscience.	Advances in large-scale single-unit human neurophysiology, single-cell RNA sequencing, spatial transcriptomics and long-term ex vivo tissue culture of surgically resected human brain tissue have provided an unprecedented opportunity to study human neuroscience. In this Perspective, we describe the development of these paradigms, including Neuropixels and recent brain-cell atlas efforts, and discu…	NA	Lee, Chang, Paredes, Nowakowski	Nature	2024	SpringerLink	Excluded	Not original article
10.1007/s13139-023-00831-4	The development status of PET radiotracers for evaluating neuroinflammation.	Neuroinflammation is associated with the pathophysiologies of neurodegenerative and psychiatric disorders. Evaluating neuroinflammation using positron emission tomography (PET) plays an important role in the early diagnosis and determination of proper treatment of brain diseases. To quantify neuroinflammatory responses in vivo, many PET tracers have been developed using translocator proteins, imi…	Astrocyte, Microglia, Neuroinflammation, Positron emission tomography, Radiotracer	Lee, Choi, Ryu	Nuclear medicine and molecular imaging	2024	SpringerLink	Excluded	Not related to brain cancer
10.1016/j.intimp.2022.108865	Cannabidiol exerts anti-proliferative activity via a cannabinoid receptor 2-dependent mechanism in human colorectal cancer cells.	Colorectal cancer is the third leading cause of cancer incidence and mortality in the United States. Cannabidiol (CBD), the second most abundant phytocannabinoid in Cannabis sativa, has potential use in cancer treatment on the basis of many studies showing its anti-cancer activity in diverse types of cancer, including colon cancer. However, its mechanism of action is not yet fully understood. In …	Apoptosis, Cannabidiol, Cannabinoid receptor 2, Cell growth arrest, Colorectal cancer	Lee, Tamia, Song, Amarakoon, Wei, Lee	International immunopharmacology	2022	Scopus	Excluded	Duplicated
10.1016/j.intimp.2022.108865.	Cannabidiol exerts anti-proliferative activity via a cannabinoid receptor 2-dependent mechanism in human colorectal cancer cells.	Colorectal cancer is the third leading cause of cancer incidence and mortality in the United States. Cannabidiol (CBD), the second most abundant phytocannabinoid in Cannabis sativa, has potential use in cancer treatment on the basis of many studies showing its anti-cancer activity in diverse types of cancer, including colon cancer. However, its mechanism of action is not yet fully understood. In …	Apoptosis, Cannabidiol, Cannabinoid receptor 2, Cell growth arrest, Colorectal cancer	Lee, Tamia, Song, Amarakoon, Wei, Lee	International immunopharmacology	2022	ScienceDirect	Excluded	Not related to brain cancer
10.1038/s41591-024-03224-y	High-throughput identification of repurposable neuroactive drugs with potent anti-glioblastoma activity.	Glioblastoma, the most aggressive primary brain cancer, has a dismal prognosis, yet systemic treatment is limited to DNA-alkylating chemotherapies. New therapeutic strategies may emerge from exploring neurodevelopmental and neurophysiological vulnerabilities of glioblastoma. To this end, we systematically screened repurposable neuroactive drugs in glioblastoma patient surgery material using a cli…	NA	Lee, Weiss, B√ºhler, Mena, Lottenbach, Wegmann, Sun, Bihl, Augustynek, Baumann, Goetze, van Drogen, Pedrioli, Penton, Festl, Buck, Kirschenbaum, Zeitlberger, Neidert, Vasella, Rushing, Wollscheid, Hediger, Weller, Snijder	Nature medicine	2024	SpringerLink	Excluded	Duplicated
10.1038/s41591-024-03224-y	High-throughput identification of repurposable neuroactive drugs with potent anti-glioblastoma activity.	Glioblastoma, the most aggressive primary brain cancer, has a dismal prognosis, yet systemic treatment is limited to DNA-alkylating chemotherapies. New therapeutic strategies may emerge from exploring neurodevelopmental and neurophysiological vulnerabilities of glioblastoma. To this end, we systematically screened repurposable neuroactive drugs in glioblastoma patient surgery material using a cli…	NA	Lee, Weiss, B√ºhler, Mena, Lottenbach, Wegmann, Sun, Bihl, Augustynek, Baumann, Goetze, van Drogen, Pedrioli, Penton, Festl, Buck, Kirschenbaum, Zeitlberger, Neidert, Vasella, Rushing, Wollscheid, Hediger, Weller, Snijder	Nature medicine	2024	Scopus	Selected	Computational studies
10.1002/1878-0261.13138	A small molecule targeting CHI3L1 inhibits lung metastasis by blocking IL-13RŒ±2-mediated JNK-AP-1 signals.	Our previous big data analyses showed a high level of association between chitinase 3 like1 (CHI3L1) expression and lung tumor development. In the present study, we investigated whether a CHI3L1-inhibiting chemical, 2-({3-[2-(1-cyclohexen-1-yl)ethyl]-6,7-dimethoxy-4-oxo-3,4-dihydro-2-quinazolinyl}sulfanyl)-N-(4-ethylphenyl)butanamide (K284), could inhibit lung metastasis and studied its mechanism…	CHI3L1, IL-13RŒ±2, K284, antitumor therapy	Lee, Yu, Kim, Lee, Son, Lee, Jung, Kim, Ham, Yun, Han, Hong	Molecular oncology	2022	Scopus	Excluded	Not related to brain cancer
10.3390/biomedicines11102630	Therapeutic Potential of Cannabis: A Comprehensive Review of Current and Future Applications.	Historically, cannabis has been valued for its pain-relieving, anti-inflammatory, and calming properties. Ancient civilizations like the Egyptians, Greeks, and Chinese medicines recognized their therapeutic potential. The discovery of the endocannabinoid system, which interacts with cannabis phytoconstituents, has scientifically explained how cannabis affects the human immune system, including th…	CBD, SARS-CoV-2, THC, cannabinoids, cannabis, gut-brain axis, inflammation, monkeypox	Leinen, Mohan, Premadasa, Acharya, Mohan, Byrareddy	Biomedicines	2023	PubMed	Excluded	Not original article
10.1007/s00066-024-02341-4	Effects of radiotherapy on the hippocampus and hippocampal neurogenesis: a¬†systematic review of preclinical studies.	A¬†comprehensive literature review was undertaken to understand the effects and underlying mechanisms of cranial radiotherapy (RT) on the hippocampus and hippocampal neurogenesis as well as to explore protective factors and treatments that might mitigate these effects in preclinical studies. PubMed/MEDLINE, Web of Science, and Embase were queried for studies involving the effects of radiation on …	Cognitive function, Dentate gyrus, Neuro-oncology, Preclinical studies, Radiation	Leskinen, Alsalek, Wernicke	Strahlentherapie und Onkologie : Organ der Deutschen Rontgengesellschaft ... [et al]	2025	SpringerLink	Excluded	Not original article
10.3390/ph17111465	RNAi Screen Identifies AXL Inhibition Combined with Cannabinoid WIN55212-2 as a Potential Strategy for Cancer Treatment.	Background and objective: Cannabinoids are commonly used as adjuvant cancer drugs to overcome numerous adverse side effects for patients. The aim of this study was to identify the target genes that show a synergistic anti-tumor role in combination with the cannabinoid WIN55212-2 in vitro and in vivo. Methods: A human kinome RNAi library was used to screen the targeted gene that silencing plus WIN…	AXL, RNAi screening, cancer, cannabinoid, combination chemotherapy, cytotoxic T cells	Li, Gong, Jia, Gao, Jia, Zhao, Chen, Wang, Xue	Pharmaceuticals (Basel, Switzerland)	2024	Scopus	Excluded	Not related to brain cancer
10.1371/journal.pone.0286758	Anti-proliferative effect of Cannabidiol in Prostate cancer cell PC3 is mediated by apoptotic cell death, NFŒ∫B activation, increased oxidative stress, and lower reduced glutathione status.	Prostate cancer is the second most frequent cancer diagnosed in men in the world today. Almost all prostate cancers are adenocarcinomas and develop from gland cells. We used the PC3 prostate cancer cell line, which is well studied and derived from a bone metastasis of a grade IV prostatic adenocarcinoma. Cannabidiol (CBD), a major non-psychoactive constituent of cannabis, is a cannabinoid with an…	NA	Li, Gu, Hu, Jin	PloS one	2023	Scopus	Excluded	Not related to brain cancer
10.3390/molecules27186057	Analysis of Anti-Cancer and Anti-Inflammatory Properties of 25 High-THC Cannabis Extracts.	Cannabis sativa is one of the oldest cultivated plants. Many of the medicinal properties of cannabis are known, although very few cannabis-based formulations became prescribed drugs. Previous research demonstrated that cannabis varieties are very different in their medicinal properties, likely due to the entourage effect-the synergistic or antagonistic effect of various cannabinoids and terpenes.…	Cannabis sativa, anti-cancer property, anti-inflammatory property, delta-9-tetrahydrocannabinol, flower extracts	Li, Ilnytskyy, Ghasemi Gojani, Kovalchuk, Kovalchuk	Molecules (Basel, Switzerland)	2022	Scopus	Excluded	Not related to brain cancer
10.1007/s12094-023-03119-3	The synergistic anticancer effect of CBD and¬†DOX in¬†osteosarcoma.	Osteosarcoma is a malignant tumor that can present with pain in the bones, joints, and local masses. The incidence is highest in adolescents, and the most common sites are the distal femur, proximal tibia and proximal humerus metaphyseal. Doxorubicin is the first-line chemotherapeutic agent for the treatment of osteosarcoma, but it has many side effects. Cannabidiol is a non-psychoactive plant ca…	Cannabidiol, Doxorubicin, MAPK, Osteosarcoma, PI3K/AKT/mTOR	Li, Jiang, Shan, Luo, Qu, Zhang, Luo, Xia	Clinical & translational oncology : official publication of the Federation of Spanish Oncology Societies and of the National Cancer Institute of Mexico	2023	SpringerLink	Excluded	Duplicated
10.1007/s12094-023-03119-3	The synergistic anticancer effect of CBD and¬†DOX in¬†osteosarcoma.	Osteosarcoma is a malignant tumor that can present with pain in the bones, joints, and local masses. The incidence is highest in adolescents, and the most common sites are the distal femur, proximal tibia and proximal humerus metaphyseal. Doxorubicin is the first-line chemotherapeutic agent for the treatment of osteosarcoma, but it has many side effects. Cannabidiol is a non-psychoactive plant ca…	Cannabidiol, Doxorubicin, MAPK, Osteosarcoma, PI3K/AKT/mTOR	Li, Jiang, Shan, Luo, Qu, Zhang, Luo, Xia	Clinical & translational oncology : official publication of the Federation of Spanish Oncology Societies and of the National Cancer Institute of Mexico	2023	Scopus	Excluded	Not related to brain cancer
10.1016/j.ijbiomac.2025.140825	Cannabidiol-loaded hydrogel microneedle patches inhibit TRIM14/TRAF3/ NF-Œ∫B axis for the treatment of psoriasis.	Psoriasis is a common chronic skin disease characterized by hyperproliferation of keratinized cells and infiltration of inflammatory cells that affects many patients worldwide. There is no cure for psoriasis, and its pathogenesis has not yet been fully elucidated. Alterations in some TRIM family proteins have been demonstrated to be involved in the exacerbation of psoriasis, however, the molecula…	Autophagy, Cannabidiol, Microneedle, Psoriasis, TRIM14	Li, Li, Zhang, Wang, Wang, Zhao, Wang, Zeng, Xu, Lyu	International journal of biological macromolecules	2025	Scopus	Excluded	Not related to cancer
10.1186/s12935-024-03506-y	TRPV2 calcium channel promotes breast cancer progression potential by activating autophagy.	Breast cancer, the most prevalent and aggressive tumor affecting women, requires identification of disease determinants to facilitate the development of effective therapeutic strategies. Transient receptor potential vanilloid 2 (TRPV2), an ion channel highly permeable for calcium (Ca2+), is implicated in physiological and pathological processes. Nevertheless, the role of TRPV2 in breast cancer re…	AMPK, Autophagy, Breast cancer, CaMKKŒ≤, Calcium channel, TRPV2, ULK1	Li, Li, Zhu, Cho, Yao, Leung, Tse, Leung, Wong	Cancer cell international	2024	SpringerLink	Excluded	Not original article
10.3389/fimmu.2024.1268652	Discovering single cannabidiol or synergistic antitumor effects of cannabidiol and cytokine-induced killer cells on non-small cell lung cancer cells.	A multitude of findings from cell cultures and animal studies are available to support the anti-cancer properties of cannabidiol (CBD). Since CBD acts on multiple molecular targets, its clinical adaptation, especially in combination with cancer immunotherapy regimen remains a serious concern. Considering this, we extensively studied the effect of CBD on the cytokine-induced killer (CIK) cell immu…	DNA double-strand breaks, DNA methylation, cannabidiol, cytokine-induced killer cells, immunotherapy, long interspersed nuclear element-1, transient receptor potential vanilloid Type 2	Li, Sharma, Hoffmann, Skowasch, Essler, Weiher, Schmidt-Wolf	Frontiers in immunology	2024	Scopus	Excluded	Not related to brain cancer
10.1186/s12951-022-01238-7	Betulinic acid self-assembled nanoparticles for effective treatment of glioblastoma.	Glioblastoma (GBM) is the most common and fatal primary tumor in the central nervous system (CNS). Due to the existence of blood-brain barrier (BBB), most therapeutics cannot efficiently reach tumors in the brain, and as a result, they are unable to be used for effective GBM treatment. Accumulating evidence shows that delivery of therapeutics in form of nanoparticles (NPs) may allow crossing the …	Apoptosis, Betulinic acid, CB1/CB2, Nanoparticles, Proliferation	Li, Wang, Gao, Tan, Cai, Ye, Chen, Xu, Zhao, Tong, Sun, Liu, Zhang, Tian, Deng, Zhou, Chen	Journal of nanobiotechnology	2022	Scopus	Excluded	Duplicated
10.1186/s12951-022-01238-7	Betulinic acid self-assembled nanoparticles for effective treatment of glioblastoma.	Glioblastoma (GBM) is the most common and fatal primary tumor in the central nervous system (CNS). Due to the existence of blood-brain barrier (BBB), most therapeutics cannot efficiently reach tumors in the brain, and as a result, they are unable to be used for effective GBM treatment. Accumulating evidence shows that delivery of therapeutics in form of nanoparticles (NPs) may allow crossing the …	Apoptosis, Betulinic acid, CB1/CB2, Nanoparticles, Proliferation	Li, Wang, Gao, Tan, Cai, Ye, Chen, Xu, Zhao, Tong, Sun, Liu, Zhang, Tian, Deng, Zhou, Chen	Journal of nanobiotechnology	2022	SpringerLink	Excluded	Duplicated
10.1186/s12951-022-01238-7	Betulinic acid self-assembled nanoparticles for effective treatment of glioblastoma.	Glioblastoma (GBM) is the most common and fatal primary tumor in the central nervous system (CNS). Due to the existence of blood-brain barrier (BBB), most therapeutics cannot efficiently reach tumors in the brain, and as a result, they are unable to be used for effective GBM treatment. Accumulating evidence shows that delivery of therapeutics in form of nanoparticles (NPs) may allow crossing the …	Apoptosis, Betulinic acid, CB1/CB2, Nanoparticles, Proliferation	Li, Wang, Gao, Tan, Cai, Ye, Chen, Xu, Zhao, Tong, Sun, Liu, Zhang, Tian, Deng, Zhou, Chen	Journal of nanobiotechnology	2022	PubMed	Excluded	Not related to cannabinoids
10.1016/j.ijpharm.2023.122872	Cannabidiol-loaded biomimetic macrophage membrane vesicles against post-traumatic stress disorder assisted by ultrasound.	Post-traumatic stress disorder (PTSD), which normally follows psychological trauma, has been increasingly studied as a brain disease. However, the blood-brain barrier (BBB) prevents conventional drugs for PTSD from entering the brain. Our previous studies proved the effectiveness of cannabidiol (CBD) against PTSD, but low water solubility, low brain targeting efficiency and poor bioavailability r…	Brain‚Äìtargeted delivery, Cannabidiol, Macrophage membrane, Post‚Äìtraumatic stress disorder (PTSD)	Li, Wang, Hu, Jiao, Tang, Song, Wu, Dai, Gao, Du, Jin	International journal of pharmaceutics	2023	Scopus	Excluded	Duplicated
10.1016/j.ijpharm.2023.122872.	Cannabidiol-loaded biomimetic macrophage membrane vesicles against post-traumatic stress disorder assisted by ultrasound.	Post-traumatic stress disorder (PTSD), which normally follows psychological trauma, has been increasingly studied as a brain disease. However, the blood-brain barrier (BBB) prevents conventional drugs for PTSD from entering the brain. Our previous studies proved the effectiveness of cannabidiol (CBD) against PTSD, but low water solubility, low brain targeting efficiency and poor bioavailability r…	Brain‚Äìtargeted delivery, Cannabidiol, Macrophage membrane, Post‚Äìtraumatic stress disorder (PTSD)	Li, Wang, Hu, Jiao, Tang, Song, Wu, Dai, Gao, Du, Jin	International journal of pharmaceutics	2023	ScienceDirect	Excluded	Not related to cancer
10.1186/s12880-024-01539-3	Identification of SMAD4-mutated pancreatic ductal adenocarcinoma using preoperative contrast-enhanced MRI and clinical characteristics.	To assess the value of preoperatively contrast-enhanced MRI and clinical characteristics for identification of SMAD4-mutated pancreatic ductal adenocarcinoma (PDAC) patients. This retrospective study included patients with surgically confirmed PDAC from January 2016 to December 2022. Based on immunostaining results indicating the mutation of SMAD4, the enrolled participants were grouped into SMAD…	Magnetic resonance imaging, Mutationp, Pancreatic ductal adenocarcinoma, Prognosis	Li, Wang, Li, Wang, Li, Yu, Zhou, Wang, Zeng, Sun	BMC medical imaging	2024	Scopus	Excluded	Not related to brain cancer
10.1007/s00204-024-03754-x	Toxicity of cannabidiol and its metabolites in TM3 mouse Leydig cells: a comparison with primary human Leydig cells.	Cannabidiol (CBD), one of the major components extracted from the plant Cannabis sativa L., has been used as a prescription drug to treat seizures in many countries. CBD-induced male reproductive toxicity has been reported in animal models; however, the underlying mechanisms remain unclear. We previously reported that CBD induced apoptosis in primary human Leydig cells, which constitute the prima…	7-Carboxy-CBD, 7-Hydroxy-CBD, Apoptosis, Cannabidiol, Male reproductive toxicity, Primary human Leydig cells, TM3 mouse Leydig cells, mRNA-sequencing	Li, Wu, Li, Cournoyer, Choudhuri, Guo, Chen	Archives of toxicology	2024	SpringerLink	Excluded	Duplicated
10.1007/s00204-024-03754-x	Toxicity of cannabidiol and its metabolites in TM3 mouse Leydig cells: a comparison with primary human Leydig cells.	Cannabidiol (CBD), one of the major components extracted from the plant Cannabis sativa L., has been used as a prescription drug to treat seizures in many countries. CBD-induced male reproductive toxicity has been reported in animal models; however, the underlying mechanisms remain unclear. We previously reported that CBD induced apoptosis in primary human Leydig cells, which constitute the prima…	7-Carboxy-CBD, 7-Hydroxy-CBD, Apoptosis, Cannabidiol, Male reproductive toxicity, Primary human Leydig cells, TM3 mouse Leydig cells, mRNA-sequencing	Li, Wu, Li, Cournoyer, Choudhuri, Guo, Chen	Archives of toxicology	2024	Scopus	Excluded	Not related to cancer
10.1186/s13045-023-01478-6	Metabolism, metabolites, and macrophages in cancer.	Tumour-associated macrophages (TAMs) are crucial components of the tumour microenvironment and play a significant role in tumour development and drug resistance by creating an immunosuppressive microenvironment. Macrophages are essential components of both the innate and adaptive immune systems and contribute to pathogen resistance and the regulation of organism homeostasis. Macrophage function a…	Cancer, Metabolism, Metabolism reprogramming, Tumour microenvironment, Tumour-associated macrophages	Li, Yang, Xiong, Jiang, Wang, Li	Journal of hematology & oncology	2023	SpringerLink	Excluded	Not original article
10.1016/j.tranon.2025.102314.	Comprehensive multi-omics analysis showed that CDC6 is a potential prognostic and immunotherapy biomarker for multiple cancer types including HCC.	Cell division cycle 6 (CDC6) is a member of the AAA+ ATPase family and has chaperone-like activity. Many studies have shown that CDC6 plays an important role in cancer development and progression. Explored CDC6 mRNA and protein expression in normal human tissues and tumors using TCGA, GTEx, and HPA. The role of CDC6 in cancer was analyzed using multiple web platforms and software, including R, cB…	Biomarker, CDC6, Immune infiltration, Pan-cancer, TCGA	Li, Zhang, Yu, Yuan, Yang, Zeng, Huang	Translational oncology	2025	ScienceDirect	Excluded	Not related to cannabinoids
10.1016/j.clim.2022.109075.	Comprehensive analysis of ncRNA involvement in brain microglia immunology.	Microglia is a major class of brain-resident myeloid cells and non-coding RNAs (ncRNAs) serves as key regulators in microglia homeostasis and inflammatory process. Here, we constructed the systematical association between microglia and ncRNAs including miRNAs, lncRNAs and circRNAs from two aspects, manual retrieval and computational detection. A total of 648 experimental verified ncRNA-microglia …	Biomarker, Brain disease, Microglia, Regulatory network, ncRNA	Li, Zhong, Zhao, Tan, Xue, Zhang, Zhang, Xu, Zhang, Zhang	Clinical immunology (Orlando, Fla.)	2022	ScienceDirect	Excluded	Not original article
10.1016/j.phrs.2021.106025	Modulatory role of the endocannabinoidome in the pathophysiology of the gastrointestinal tract.	Originating from Eastern Asia, the plant Cannabis sativa has been used for centuries as a medicinal treatment. The unwanted psychotropic effects of one of its major components, Œî9-tetrahydrocannabinol, discouraged its therapeutic employment until, recently, the discovery of cannabinoids receptors and their endogenous ligands endocannabinoids reignited the interest. The endocannabinoid system has…	Endocannabinoid system, G-protein coupled receptors, Glucagon-like peptide 1, Inflammatory bowel disease, Obesity, Type 2 diabetes	Lian, Casari, Falasca	Pharmacological research	2022	PubMed	Excluded	Not related to brain cancer
10.1016/j.saa.2021.120682	The characteristics of Raman spectroscopy of isomer CBD- and THC-Au nanoparticles using the density functional theory.	The isomers cannabidiol (CBD) and Œî9-tetrahydrocannabinol (THC) can both be extracted from cannabis. We use density functional theory to study the Raman activity spectra, frontier molecular orbitals, and molecular electrostatic potentials of CBD, THC, and their respective gold complexes. A "selectivity enhancement" phenomenon for the spectral peaks at frequencies of 1144¬†cm-1 and 1553¬†cm-1 in …	Cannabidiol, Density Functional Theory, Isomers, Raman Spectroscopy, Œî 9-tetrahydrocannabinol	Lian, Gao, Song, Li, Chen, Lin	Spectrochimica acta. Part A, Molecular and biomolecular spectroscopy	2022	Scopus	Excluded	Not related to cancer
10.1038/s41419-023-05972-0	HSPB1 facilitates chemoresistance through inhibiting ferroptotic cancer cell death and regulating NF-Œ∫B signaling pathway in breast cancer.	Chemoresistance is one of the major causes of therapeutic failure and poor prognosis for breast cancer patients, especially for triple-negative breast cancer patients. However, the underlying mechanism remains elusive. Here, we identified novel functional roles of heat shock protein beta-1 (HSPB1), regulating chemoresistance and ferroptotic cell death in breast cancer. Based on TCGA and GEO datab…	NA	Liang, Wang, Zhang, Ye, Luo, Li, Jin, Han, Wang, Chen, Zhao, Wang, Chen, Ma, Kong, Yang	Cell death & disease	2023	SpringerLink	Excluded	Not related to brain cancer
10.1093/toxsci/kfad027	Adolescent exposure to low-dose Œî9-tetrahydrocannabinol depletes the ovarian reserve in female mice.	Cannabis use by adolescents is widespread, but its effects on the ovaries remain largely unknown. Œî9-tetrahydrocannabinol (THC) exerts its pharmacological effects by activating, and in some conditions hijacking, cannabinoid receptors (CBRs). We hypothesized that adolescent exposure to THC affects ovarian function in adulthood. Peripubertal female C57BL/6N mice were given THC (5‚Äâmg/kg) or its v…	cannabinoid receptors, cannabis, ovarian follicle, ovary, premature ovarian failure, Œî9-tetrahydrocannabinol	Lim, Lee, Nguyen, Shin, Getze, Quach, Squire, Jung, Mahler, Mackie, Piomelli, Luderer	Toxicological sciences : an official journal of the Society of Toxicology	2023	Scopus	Excluded	Not related to cancer
10.1007/s12272-024-01523-z	Exploring Œ≤-caryophyllene: a non-psychotropic cannabinoid's potential in mitigating cognitive impairment induced by sleep deprivation.	Sleep deprivation or sleep loss, a prevalent issue in modern society, is linked to cognitive impairment, leading to heightened risks of errors and accidents. Chronic sleep deprivation affects various cognitive functions, including memory, attention, and decision-making, and is associated with an increased risk of neurodegenerative diseases, cardiovascular issues, and metabolic disorders. This rev…	Anti-inflammatory, Antioxidant, CB2 receptors, Cognitive impairment, Phytocannabinoid, Sleep deprivation	Lim, Ogawa, Kumari	Archives of pharmacal research	2025	SpringerLink	Excluded	Not related to cancer
10.1680/jbibn.23.00042.	Understanding individual routing behaviour.	Knowing how individuals move between places is fundamental to advance our understanding of human mobility (Gonz√°lez et al. 2008 Nature 453, 779-782. (doi:10.1038/nature06958)), improve our urban infrastructure (Prato 2009 J. Choice Model. 2, 65-100. (doi:10.1016/S1755-5345(13)70005-8)) and drive the development of transportation systems. Current route-choice models that are used in transportatio…	city science, complex systems, human mobility, transportation	Lima, Stanojevic, Papagiannaki, Rodriguez, Gonz√°lez	Journal of the Royal Society, Interface	2016	ScienceDirect	Excluded	Not related to cancer
10.1016/j.jsbmb.2024.106652.	Drug repurposing opportunities for breast cancer and seven common subtypes.	Breast cancer is a substantial global health problem, and drug repurposing provides novel opportunities to address the urgent need for therapeutics. According to significant Mendelian randomization (MR) results, we identified 26 genes for overall breast cancer, 25 genes for ER+‚ÄØbreast cancer and 4 genes (CASP8, KCNN4, MYLK4, TNNT3) for ER- breast cancer. In order to explore the differences betw…	Breast cancer, Drug repurposing, Molecular docking	Lin, Wang, Zhang, She, Zhang, Zhao, Qi, Yang, Zhang, Yang	The Journal of steroid biochemistry and molecular biology	2025	ScienceDirect	Excluded	Not original article
10.3389/fpubh.2024.1494018	Efficiency and safety of cannabinoid medical use: an analysis of discussions and observed trends on Instagram.	Cannabis and its derivatives show encouraging therapeutic effects in the treatment of various diseases. However, further studies are needed to better assess their efficacy and safety. A promising base for research in the field of medicine and additional pharmacovigilance is social networks, in which experience and knowledge are exchanged between researchers, doctors, and patients, as well as info…	Epidiolex, Instagram, Marinol, Nabilone, Sativex, cannabidiol, cannabinoid, social media	Litvinova, Baral, Wochele-Thoma, Matin, Tzvetkov, Adamska, Kami≈Ñska, ≈Åapi≈Ñski, Stolarczyk, Atanasov	Frontiers in public health	2024	Scopus	Excluded	Not related to brain cancer
10.1186/s12868-022-00742-8	Long-term exercise training down-regulates m6A RNA demethylase FTO expression in the hippocampus and hypothalamus: an effective intervention for epigenetic modification.	Exercise boosts the health of some brain parts, such as the hippocampus and hypothalamus. Several studies show that long-term exercise improves spatial learning and memory, enhances hypothalamic leptin sensitivity, and regulates energy balance. However, the effect of exercise on the hippocampus and hypothalamus is not fully understood. The study aimed to find epigenetic modifications or changes i…	Exercise, FTO, Hippocampus, Hypothalamus, RNA-sequencing	Liu, Cai, Fang, Lin, Yang, Wei, Zhou, Liu, Luo, Guo, Zhao, Li, Li	BMC neuroscience	2022	SpringerLink	Excluded	Not related to cancer
10.1038/s41419-025-07406-5	Identification of mitochondrial carrier homolog 2 as an important therapeutic target of castration-resistant prostate cancer.	We here investigate the expression of the mitochondrial carrier homolog 2 (MTCH2) and its potential function in castration-resistant prostate cancer (CRPC). Bioinformatic analyses reveal that MTCH2 overexpression is associated with critical clinical parameters of prostate cancer. Single-cell sequencing data indicate elevated MTCH2 expression in the prostate cancer epithelium. MTCH2 is also upregu…	NA	Liu, Chen, Wu, Ni, Wang, Mao, Sun, Mi	Cell death & disease	2025	SpringerLink	Excluded	Not related to brain cancer
10.1016/j.taap.2022.116244.	The role of NUPR1 in response to stress and cancer development.	Stress contributes to the development of many human diseases, including cancer. Based on the source of stress, it can be divided into external stress, such as environmental carcinogens, chemicals, and radiation, and internal stress, like endoplasmic reticulum (ER) stress, hypoxia, and oxidative stress. Nuclear Protein 1 (NUPR1, p8 or Com-1) is a small, highly basic transcriptional regulator that …	Cancer, Environmental stress, External stress, Internal stress, NUPR1	Liu, Costa	Toxicology and applied pharmacology	2022	ScienceDirect	Excluded	Not original article
10.1021/acsami.3c00898	Engineering 3D-Printed Strontium-Titanium Scaffold-Integrated Highly Bioactive Serum Exosomes for Critical Bone Defects by Osteogenesis and Angiogenesis.	Currently, healing of large bone defects faces significant challenges such as a bulk of bone regeneration and revascularization on the bone defect region. Here, a "cell-free scaffold engineering" strategy that integrates strontium (Sr) and highly bioactive serum exosomes (sEXOs) inside a three-dimensional (3D)-printed titanium (Ti) scaffold (Sc) is first developed. The constructed SrTi Sc can ser…	angiogenesis, critical bone defect, exosomes, osteogenesis, scaffolds, strontium	Liu, Gu, Li, Zeng, Zhu, Heng, Liu, Zhou	ACS applied materials & interfaces	2023	Scopus	Excluded	Not related to cancer
10.1111/jog.15959	AEBP1 upregulation contributes to cervical cancer progression by facilitating cell proliferation, migration, and invasion.	Aberrant expression of adipocyte enhancer-binding protein 1 (AEBP1) has been demonstrated to be involved in the tumorigenesis and progression of numerous cancers. This study was aimed to investigate the mechanism of AEBP1 in the development of cervical cancer. The expression of AEBP1 in cervical cancer was assessed by immunohistochemistry. The function of AEBP1 on cell proliferation, migration, a…	adipocyte enhancer‚Äêbinding protein 1 (AEBP1), bioinformatics analysis, cancer progression, cervical cancer, enrichment analysis	Liu, Gu, Shi, Yu, Li, Lv	The journal of obstetrics and gynaecology research	2024	Scopus	Excluded	Not related to brain cancer
10.1186/s12951-025-03092-9	Recent advances in self-targeting natural product-based nanomedicines.	Natural products, recognized for their potential in disease prevention and treatment, have been integrated with advanced nano-delivery systems to create natural product-based nanomedicines, offering innovative approaches for various diseases. Natural products derived from traditional Chinese medicine have their own targeting effect and remarkable therapeutic effect on many diseases, but there are…	Delivery system, Nanomedicine, Natural product, Targeting	Liu, Jin, Liu, Liu, Pei, Sun, Li, Wang, Chang, Wang, Wang, Yu	Journal of nanobiotechnology	2025	SpringerLink	Excluded	Not original article
10.1371/journal.pbio.3002387	Structural basis for ligand recognition and signaling of the lysophosphatidylserine receptors GPR34 and GPR174.	Lysophosphatidylserine (LysoPS) is a naturally occurring lipid mediator involved in various physiological and pathological processes especially those related to the immune system. GPR34, GPR174, and P2Y10 have been identified as the receptors for LysoPS, and its analogues have been developed as agonists or antagonists for these receptors. However, the lack of structural information hinders the dr…	NA	Liu, Li, Wang, Zhang, Gong	PLoS biology	2023	Scopus	Excluded	Not related to cancer
10.1016/j.cellin.2023.100124	Cannabinoid receptor 2 signal promotes type 2 immunity in the lung.	Type 2 immunity in the lung protects against pathogenic infection and facilitates tissue repair, but its dysregulation may lead to severe human diseases. Notably, cannabis usage for medical or recreational purposes has increased globally. However, the potential impact of the cannabinoid signal on lung immunity is incompletely understood. Here, we report that cannabinoid receptor 2 (CB2) is highly…	3D imaging, Cannabinoid receptor 2 (CB2), Group 2 innate lymphoid cells (ILC2s), Lung, Type 2 immunity	Liu, Liu, Chen, Zhou, Fu, Cao, Yang	Cell insight	2023	PubMed	Excluded	Not related to brain cancer
10.1186/s12951-024-02981-9	An encounter between metal ions and natural products: natural products-coordinated metal ions for the diagnosis and treatment of tumors.	Natural products-coordinated metal ions to form the nanomedicines are in the spotlight for cancer therapy. Some natural products could be coordinated with metal ions forming nanomedicines via simple and green environmental self-assembly, which not only improved the bioavailability of natural products, but also conferred multiple therapeutic modalities and multimodal imaging. On the one hand, in t…	Clinical transformation and application, Coordination-induced self-assembly, Diagnosis and treatment of tumors, Metal ions, Natural products	Liu, Liu, Jin, Liu, Sun, Wang, Li, Wang, Chang, Wang, Wang, Yu	Journal of nanobiotechnology	2024	SpringerLink	Excluded	Not related to cannabinoids
10.3389/fphar.2022.969883	A bibliometrics and visualization analysis of cannabidiol research from 2004 to 2021.	Cannabidiol, a non-psychoactive component extracted from the plant cannabis sativa, has gained growing focus in recent years since its extensive pharmacology effects have been founded. The purpose of this study intends to reveal the hot spots and frontiers of cannabidiol research using bibliometrics and data visualization methods. A total of 3,555 publications with 106,793 citations from 2004 to …	bibliometrics analysis, burst detection, cannabidiol, co-citation analysis, data visualization, research hotspots	Liu, Liu, Zhao, Cai, Lei, Zeng, Zhu	Frontiers in pharmacology	2022	Scopus	Excluded	Not original article
10.1016/j.cellsig.2025.111653	The role of cannabinoid-mediated signaling pathways and mechanisms in brain disorders.	Cannabinoids play significant roles in the central nervous system (CNS), but cannabinoid-mediated physiopathological functions are not elaborated. Cannabinoid receptors (CBRs) mediate functions that include the regulation of neuroinflammation, oxidative stress, apoptosis, autophagy, and neurogenesis. Microglia are the primary immune cells responsible for mediating neuroinflammation in the CNS. Th…	Brain disorders, Cannabinoid receptors, Cannabinoids, Microglia, Neuroinflammation, Signaling pathway	Liu, Ma	Cellular signalling	2025	Scopus	Excluded	Duplicated
10.1016/j.cellsig.2025.111653.	The role of cannabinoid-mediated signaling pathways and mechanisms in brain disorders.	Cannabinoids play significant roles in the central nervous system (CNS), but cannabinoid-mediated physiopathological functions are not elaborated. Cannabinoid receptors (CBRs) mediate functions that include the regulation of neuroinflammation, oxidative stress, apoptosis, autophagy, and neurogenesis. Microglia are the primary immune cells responsible for mediating neuroinflammation in the CNS. Th…	Brain disorders, Cannabinoid receptors, Cannabinoids, Microglia, Neuroinflammation, Signaling pathway	Liu, Ma	Cellular signalling	2025	ScienceDirect	Excluded	Not related to brain cancer
10.3389/fimmu.2022.845217	A SIRPŒ±Fc Fusion Protein Conjugated With the Collagen-Binding Domain for Targeted Immunotherapy of Non-Small Cell Lung Cancer.	The SIRPŒ±Fc fusion protein can block the immunosuppressive CD47-SIRPŒ± signal between macrophages and tumor cells as a decoy receptor and has demonstrated its immunotherapeutic efficacy in various tumors. However, its clinical application was limited because of the potential hematologic toxicity. The heptapeptide "TKKTLRT" is a collagen-binding domain (CBD) which can bind collagen specifically. …	SIRPŒ±Fc fusion protein, cancer immunotherapy, collagen, conjugate, macrophage	Liu, Meng, Xu, Kuerban, Wang, Zhang, Fan, Ju, Tian, Huang, Huang, Pan, Chen, Zhao, Ye	Frontiers in immunology	2022	Scopus	Excluded	Not related to brain cancer
10.1038/s41392-023-01365-z	Emerging phagocytosis checkpoints in cancer immunotherapy.	Cancer immunotherapy, mainly including immune checkpoints-targeted therapy and the adoptive transfer of engineered immune cells, has revolutionized the oncology landscape as it utilizes patients' own immune systems in combating the cancer cells. Cancer cells escape immune surveillance by hijacking the corresponding inhibitory pathways via overexpressing checkpoint genes. Phagocytosis checkpoints,…	NA	Liu, Wang, Yang, Weng, Wu, Zhang, Zhao, Fang, Shi, Wang	Signal transduction and targeted therapy	2023	SpringerLink	Excluded	Not original article
10.1038/s42003-024-06655-y	Dental pulp stem cells-derived cannabidiol-treated organoid-like microspheroids show robust osteogenic potential via upregulation of WNT6.	Dental pulp stem cells (DPSC) have shown osteogenic and bone regenerative potential. Improving the in situ bone regeneration potential of DPSC is crucial for their application as seed cells during bone defect reconstruction in clinics. This study aimed to develop DPSC-derived organoid-like microspheroids as effective seeds for bone tissue engineering applications. DPSC osteogenic microspheroids (…	NA	Liu, Wu, Liu, Chen, Liu, Pathak, Watanabe, Li	Communications biology	2024	Scopus	Excluded	Not related to cancer
10.1186/s40779-024-00536-5	Mitochondrial quality control in human health and disease.	Mitochondria, the most crucial energy-generating organelles in eukaryotic cells, play a pivotal role in regulating energy metabolism. However, their significance extends beyond this, as they are also indispensable in vital life processes such as cell proliferation, differentiation, immune responses, and redox balance. In response to various physiological signals or external stimuli, a sophisticat…	Cancer, Cardiovascular disease, Digestive system disease, Kidney disease, Metabolic disease, Metabolism, Mitochondrial quality control, Nervous disease, Programmed cell death, Pulmonary disease	Liu, Xu, Liu, Lu, Fu, Li, Deng, Luo, Ding, Li, Geng	Military Medical Research	2024	SpringerLink	Excluded	Not original article
10.1016/j.intimp.2023.110951	A collagen-binding SIRPŒ±Fc fusion protein for targeted cancer immunotherapy.	Collagen is abundant but exposed in tumor due to the abnormal tumor blood vessels, thus is considered as a tumor-specific target. The A3 domain of von Willebrand factor (vWF A3) is a kind of collagen-binding domain (CBD) which could bind collagen specifically. Previously we reported a chemosynthetic CBD-SIRPŒ±Fc conjugate, which could block CD47 and derived tumor-targeting ability by CBD. CBD-SIR…	Cancer immunotherapy, Collagen binding domain, Macrophage, SIRPŒ±Fc fusion protein, von Willebrand factor A3 domain	Liu, Xu, Pan, Fan, Fu, Huang, Zhao, Dong, Zhang, Kuerban, Huang, Wang, Chen, He, Zhu, Wang, Ye	International immunopharmacology	2023	Scopus	Excluded	Not related to brain cancer
10.1038/s41419-023-06154-8	Autophagy: Regulator of cell death.	Autophagy is the process by which cells degrade and recycle proteins and organelles to maintain intracellular homeostasis. Generally, autophagy plays a protective role in cells, but disruption of autophagy mechanisms or excessive autophagic flux usually leads to cell death. Despite recent progress in the study of the regulation and underlying molecular mechanisms of autophagy, numerous questions …	NA	Liu, Yao, Yang, Liu, Wang	Cell death & disease	2023	SpringerLink	Excluded	Not original article
10.1186/s12935-022-02645-4	Lipid metabolism in tumor microenvironment: novel therapeutic targets.	Bioactive lipid molecules have been proposed to play important roles linking obesity/metabolic syndrome and cancers. Studies reveal that aberrant lipid metabolic signaling can reprogram cancer cells and non-cancer cells in the tumor microenvironment, contributing to cancer initiation, progression, metastasis, recurrence, and poor therapeutic response. Existing evidence indicates that controlling …	Cholesterol, Fatty acid, Lipid, Lipid metabolism, Tumor microenvironment	Liu, Zhang, Xu, Lv, Li	Cancer cell international	2022	SpringerLink	Excluded	Not original article
10.1016/j.neuroimage.2024.120722.	Elucidating genetic and molecular basis of altered higher-order brain structure-function coupling in major depressive disorder.	Previous studies have shown that major depressive disorder (MDD) patients exhibit structural and functional impairments, but few studies have investigated changes in higher-order coupling between structure and function. Here, we systematically investigated the effect of MDD on higher-order coupling between structural connectivity (SC) and functional connectivity (FC). Each brain region was mapped…	Depression, Embedding, Higher-order coupling, Mediation analysis, Neurotransmitter receptor/transporter map, Transcriptome-neuroimaging association analysis	Long, Chen, Xu, Zhou, Fang, Lv, Yang, Xiao, Sun, Fan	NeuroImage	2024	ScienceDirect	Excluded	Not related to cancer
10.1124/molpharm.121.000377	The Synthetic Cannabinoid WIN55,212-2 Can Disrupt the Golgi Apparatus Independent of Cannabinoid Receptor-1.	The synthetic cannabinoid WIN55,212-2 (WIN) is widely used as a pharmacological tool to study the biologic activity of cannabinoid receptors. In contrast to many other cannabinoid agonists, however, WIN also causes broad effects outside of neurons, such as reducing inflammatory responses, causing cell cycle arrest, and reducing general protein expression. How exactly WIN causes these broad effect…	NA	Lott, Jutkiewicz, Puthenveedu	Molecular pharmacology	2022	Scopus	Excluded	Not related to brain cancer
10.1007/s10495-024-01983-0	Mechanisms of cuproptosis and its relevance to distinct diseases.	Copper is a trace element required by the organism, but once the level of copper exceeds the threshold, it becomes toxic and even causes death. The underlying mechanisms of copper-induced death are inconclusive, with different studies showing different opinions on the mechanism of copper-induced death. Multiple investigations have shown that copper induces oxidative stress, endoplasmic reticulum …	Cancer, Cell death, Copper, Cuproptosis, Neurological diseases	Lou, Lai, Li, Mao, Wan, He	Apoptosis : an international journal on programmed cell death	2024	SpringerLink	Excluded	Not original article
10.3390/cancers14194924	Oxidative Stress and Autophagy Mediate Anti-Cancer Properties of Cannabis Derivatives in Human Oral Cancer Cells.	Cannabinoids, the active components of cannabis exert palliative effects in cancer patients by preventing nausea, vomiting and pain as well as by stimulating appetite. Recent studies indicated that cannabinoids could be helpful in treating certain rare forms of cancer and other inflammatory diseases. The objective of this study was to investigate the cytotoxic effect of a cannabinoid mixture (CM)…	MAPK, STAT and NF-Œ∫B pathways, apoptosis, autophagy, cannabinoid mixture, oral cancer, oxidative stress	Loubaki, Rouabhia, Zahrani, Amri, Semlali	Cancers	2022	Scopus	Excluded	Not related to brain cancer
10.1016/j.ejphar.2023.176079.	Unravelling a novel role for cannabidivarin in the modulation of subventricular zone postnatal neurogenesis.	Postnatal neurogenesis has been shown to rely on the endocannabinoid system. Here we aimed at unravelling the role of Cannabidivarin (CBDV), a non-psychoactive cannabinoid, with high affinity for the non-classical cannabinoid receptor TRPV1, on subventricular zone (SVZ) postnatal neurogenesis. Using the neurosphere assay, SVZ-derived neural stem/progenitor cells (NSPCs) were incubated with CBDV a…	Adult neurogenesis, Cannabidivarin, Neural stem cells, Oligodendrogenesis, Subventricular zone, TRPV1	Louren√ßo, Soares, S√°-Santos, Mateus, Rodrigues, Moreira, Vaz, Sebasti√£o, Sol√°, Xapelli	European journal of pharmacology	2023	ScienceDirect	Excluded	Not related to cancer
10.1016/j.jep.2024.118512.	Lebanese cannabis oil as a potential treatment for acute myeloid leukemia: In vitro and in vivo evaluations.	The Cannabis sativa L. ssp. indica (Lam.) plant has been historically utilized as a natural herbal remedy for the treatment of several ailments. In Lebanon, cannabis extracts have long been traditionally used to treat arthritis, diabetes, and cancer. The current study aims to investigate the anti-cancer properties of Lebanese cannabis oil extract (COE) on acute myeloid leukemia using WEHI-3¬†cell…	Anti-cancer, Apoptosis, Cannabis sativa L. ssp. indica (Lam.), Leukocytes, Phytocannabinoids, WEHI-3 mouse model	Lteif, Shebaby, El Hage, Azar-Atallah, Mroue, Mroueh, Daher	Journal of ethnopharmacology	2024	ScienceDirect	Excluded	Not related to brain cancer
10.1016/j.heliyon.2024.e40806.	CB2R activation enhances tumor-associated macrophages-mediated phagocytosis of glioma cell.	Cannabinoid administration has demonstrated promising anti-tumor effects for glioblastoma (GBM) by inhibiting glioma cell proliferation and inducing glioma cell death. However, the impact of cannabinoids and endocannabinoid receptors on immune cells within the tumor microenvironment (TME) remains largely unexplored. Tumor-associated macrophages (TAMs), the most abundant immune cells in the TME, a…	CD36, Cannabinoid receptor 2, JWH133, Phagocytosis, Tumor-associated macrophages	Lu, Chen, Yang, Li	Heliyon	2024	ScienceDirect	Excluded	Duplicated
10.1016/j.heliyon.2024.e40806	CB2R activation enhances tumor-associated macrophages-mediated phagocytosis of glioma cell.	Cannabinoid administration has demonstrated promising anti-tumor effects for glioblastoma (GBM) by inhibiting glioma cell proliferation and inducing glioma cell death. However, the impact of cannabinoids and endocannabinoid receptors on immune cells within the tumor microenvironment (TME) remains largely unexplored. Tumor-associated macrophages (TAMs), the most abundant immune cells in the TME, a…	CD36, Cannabinoid receptor 2, JWH133, Phagocytosis, Tumor-associated macrophages	Lu, Chen, Yang, Li	Heliyon	2024	Scopus	Excluded	Duplicated
10.1016/j.heliyon.2024.e40806	CB2R activation enhances tumor-associated macrophages-mediated phagocytosis of glioma cell.	Cannabinoid administration has demonstrated promising anti-tumor effects for glioblastoma (GBM) by inhibiting glioma cell proliferation and inducing glioma cell death. However, the impact of cannabinoids and endocannabinoid receptors on immune cells within the tumor microenvironment (TME) remains largely unexplored. Tumor-associated macrophages (TAMs), the most abundant immune cells in the TME, a…	CD36, Cannabinoid receptor 2, JWH133, Phagocytosis, Tumor-associated macrophages	Lu, Chen, Yang, Li	Heliyon	2024	PubMed	Selected	Immune cells and microenvironment
10.1016/j.bioorg.2022.105690.	One-step purification and immobilization of thermostable Œ≤-glucosidase on Na-Y zeolite based on the linker and its application in the efficient production of baohuoside I from icariin.	Baohuoside I, a minor flavonoid component of Herba Epimedii, has better bioactivities than its precursor compound icariin. In this work, we have fused the linker (4LP) to thermostable Œ≤-glucosidase (Tpebgl3) and successfully prepared the immobilized enzyme (4LP-Tpebgl3@Na-Y) to produce baohuoside I from icariin. The activity recovery and maximum load of 4LP-Tpebgl3@Na-Y were 95.4% and 50.3¬†mg/g…	Baohuoside I, Icariin, Immobilization, Linker, Na-Y zeolite, Thermostable Œ≤-glucosidase	Lu, Zou, Guo, Pei, Wang, Xiao, Zhao	Bioorganic chemistry	2022	ScienceDirect	Excluded	Not related to cannabinoids
10.1021/acs.molpharmaceut.2c00763.	A Multifunctional Porous Silicon Nanocarrier for Glioblastoma Treatment.	Clinical treatment of glioblastoma (GBM) remains a major challenge because of the blood-brain barrier, chemotherapeutic resistance, and aggressive tumor metastasis. The development of advanced nanoplatforms that can efficiently deliver drugs and gene therapies across the BBB to the brain tumors is urgently needed. The protein "downregulated in renal cell carcinoma" (DRR) is one of the key drivers…	Antisense oligonucleotides, blood‚àíbrain barrier, drug delivery, gene delivery, glioblastoma, porous silicon nanoparticles	Luo, Li, Peng, White, M√§kil√§, Tong, Jonathan Choi, Day, Voelcker	Molecular pharmaceutics	2023	ScienceDirect	Excluded	Not related to cannabinoids
10.1016/S1875-5364(24)60582-0.	Progress in approved drugs from natural product resources.	Natural products (NPs) have consistently played a pivotal role in pharmaceutical research, exerting profound impacts on the treatment of human diseases. A significant proportion of approved molecular entity drugs are either directly derived from NPs or indirectly through modifications of NPs. This review presents an overview of NP drugs recently approved in China, the United States, and other cou…	Natural products, New drugs, Structural modification	Luo, Yin, Wang, Kong	Chinese journal of natural medicines	2024	ScienceDirect	Excluded	Not original article
10.3390/antiox13040478	Bipiperidinyl Derivatives of Cannabidiol Enhance Its Antiproliferative Effects in Melanoma Cells.	Cannabis and its major cannabinoid cannabidiol (CBD) are reported to exhibit anticancer activity against skin tumors. However, the cytotoxic effects of other minor cannabinoids and synthetic CBD derivatives in melanoma are not fully elucidated. Herein, the antiproliferative activity of a panel of phytocannabinoids was screened against murine (B16F10) and human (A375) melanoma cells. CBD was the m…	apoptosis, bipiperidinyl, cannabidiol, cannabinoids, ferroptosis, melanoma, skin cancer	Lyu, Li, Wan, Chen, Zhang, Wu, Wan, Seeram, Chamcheu, Liu, Ma	Antioxidants (Basel, Switzerland)	2024	Scopus	Excluded	Not related to brain cancer
10.1007/s00424-024-02980-7	Persistent sodium currents in neurons: potential mechanisms and pharmacological blockers.	Persistent sodium current (INaP) is an important activity-dependent regulator of neuronal excitability. It is involved in a variety of physiological and pathological processes, including pacemaking, prolongation of sensory potentials, neuronal injury, chronic pain and diseases such as epilepsy and amyotrophic lateral sclerosis. Despite its importance, neither the molecular basis nor the regulatio…	Epilepsy, Neuron, Persistent sodium current, Slow inactivation, Sodium channel blocker	M√ºller, Draguhn, Egorov	Pflugers Archiv : European journal of physiology	2024	SpringerLink	Excluded	Not original article
10.1007/s12033-024-01197-4	Pan-Cancer Analysis and Experimental Validation of CEND1 as a Prognostic and Immune Infiltration-Associated Biomarker for Gliomas.	Cell cycle exit and neuronal differentiation 1 (CEND1), highly expressed in the brain, is a specific transmembrane protein which plays a tumor suppressor role. This study is performed to investigate the role of CEND1 in various cancers through pan-cancer analysis, and further investigate its functions in gliomas by cell experiments. The expression and subcellular localization of CEND1 in differen…	Apoptosis, CEND1, Cell cycle, Glioma, Pan-cancer	Ma, Lang, Wang, Zhou, Fu, Tian, Xue	Molecular biotechnology	2024	SpringerLink	Excluded	Not related to cannabinoids
10.1007/s11033-023-09199-2	The role of TRPV4 in programmed cell deaths.	Programmed cell death is a major life activity of both normal development and disease. Necroptosis is early recognized as a caspase-independent form of programmed cell death followed obviously inflammation. Apoptosis is a gradually recognized mode of cell death that is characterized by a special morphological changes and unique caspase-dependent biological process. Ferroptosis, pyroptosis and aut…	Apoptosis, Autophagy, Ferroptosis, Necroptosis, Pyroptosis, TRPV4	Ma, Wu, Li, Ma, Yin, Bai, Tang, Liu	Molecular biology reports	2024	SpringerLink	Excluded	Not original article
10.1038/s41467-023-42416-x	Ligand activation mechanisms of human KCNQ2 channel.	The human voltage-gated potassium channel KCNQ2/KCNQ3 carries the neuronal M-current, which helps to stabilize the membrane potential. KCNQ2 can be activated by analgesics and antiepileptic drugs but their activation mechanisms remain unclear. Here we report cryo-electron microscopy (cryo-EM) structures of human KCNQ2-CaM in complex with three activators, namely the antiepileptic drug cannabidiol…	NA	Ma, Zheng, Li, Zhou, Yang, Zhang, Wang, Zhang, Fang, Zhao, Hou, Nan, Yang, Su, Gao, Guo	Nature communications	2023	PubMed	Excluded	Not related to cancer
10.1016/j.ymthe.2023.05.011.	Tracking human neurologic disease status in mouse brain/plasma using reporter-tagged, EV-associated biomarkers.	X-linked dystonia-parkinsonism (XDP) is a neurodegenerative disease caused by a retrotransposon insertion in intron 32 of the TAF1 gene. This insertion causes mis-splicing of intron 32 (TAF1-32i) and reduced TAF1 levels. TAF1-32i transcript is unique to XDP patient cells and can be detected in their extracellular vesicles (EVs). We engrafted patient and control iPSC-derived neural progenitor cell…	Extracellular vesicles, TAF1-32i, X-linked dystonia-parkinsonism, biomarkers, brain, human iPSC-derived neural progenitor cells, neurologic disease, xenograft model	Maalouf, Vaine, Frederick, Yoshinaga, Obuchi, Mahjoum, Nieland, Al Ali, Bragg, Breakefield, Breyne	Molecular therapy : the journal of the American Society of Gene Therapy	2023	ScienceDirect	Excluded	Not related to cancer
10.1186/s12885-023-10659-y	Characteristics of vasculogenic mimicry and tumour to endothelial transdifferentiation in human glioblastoma: a systematic review.	Glioblastoma, the most common primary malignant brain tumour in adults, is a highly vascular tumour characterised by abnormal angiogenesis. Additional mechanisms of tumour vascularisation have also been reported in glioblastoma, including the formation of tumour cell-derived vessels by vasculogenic mimicry (VM) or the transdifferentiation of tumour cells to endothelial cells. VM and endothelial t…	Glioblastoma, Transdifferentiation, Tumour-derived vasculature, Vasculogenic mimicry	Maddison, Bowden, Graves, Tooney	BMC cancer	2023	SpringerLink	Excluded	Not original article
10.1016/j.bmc.2025.118115.	Optimizing biofilm inhibitors: Balancing activity and toxicity in 2N-aminated 5-aryl-2-aminoimidazoles.	To evaluate the effect of amination on biofilm inhibition against Escherichia coli, Pseudomonas aeruginosa and Staphylococcus aureus, representative compounds of two previously described 5-aryl-2-aminoimidazole (5-Ar-2-AI) classes were aminated by installing an amino group at the end of the substituted n-alkyl chain. Amination led to an improvement in activity for one of the two classes, the 2N-s…	5-Aryl-2-aminoimidazole, Amination, Biofilm inhibition, Structure-activity-toxicity relationship	Maetens, Maiti, Cools, Verheye, Daelemans, Persoons, Temmerman, Kieswetter, Van der Eycken, Coppola, Vackier, Steenackers	Bioorganic & medicinal chemistry	2025	ScienceDirect	Excluded	Not related to cancer
10.1111/cas.15257	The effects of cannabidiol via TRPV2 channel in chronic myeloid leukemia cells and its combination with imatinib.	Chronic myeloid leukemia (CML) is a myeloproliferative disorder characterized by accumulation of immature cells in bone marrow and peripheral blood. Although successful results were obtained with tyrosine kinase inhibitors, several patients showed resistance. For this reason, the identification of new strategies and therapeutic biomarkers represents an attractive goal. The role of transient recep…	TRPV2, cannabidiol, chronic myeloid leukemia, imatinib, mitophagy	Maggi, Morelli, Tomassoni, Marinelli, Aguzzi, Zeppa, Nabissi, Santoni, Amantini	Cancer science	2022	Scopus	Excluded	Not related to brain cancer
10.1021/acschemneuro.4c00392	Mannose-Functionalized Chitosan-Coated PLGA Nanoparticles for Brain-Targeted Codelivery of CBD and BDNF for the Treatment of Alzheimer's Disease.	Alzheimer's disease (AD) is a common neurodegenerative disease causing cognitive and memory decline. AD is characterized by the deposition of amyloid-Œ≤ and hypophosphorylated forms of tau protein. AD brains are found to be associated with neurodegeneration, oxidative stress, and inflammation. Cannabidiol (CBD) shows neuroprotective, antioxidant, and anti-inflammatory properties and simultaneousl…	BDNF, PLGA, cannabidiol, chitosan, controlled drug delivery, gene delivery, mannose, polymeric nanoparticles	Mahanta, Chaulagain, Trivedi, Singh	ACS chemical neuroscience	2024	Scopus	Excluded	Not related to cancer
10.1002/ardp.202200493	Design, synthesis, and structure-activity relationships of diindolylmethane derivatives as cannabinoid CB2 receptor agonists.	3,3'-Diindolylmethane (DIM), a natural product-derived compound formed upon ingestion of cruciferous vegetables, was recently described to act as a partial agonist of the anti-inflammatory cannabinoid (CB) receptor subtype CB2 . In the present study, we synthesized and evaluated a series of DIM derivatives and determined their affinities for human CB receptor subtypes in radioligand binding studi…	DIM, agonist, allosteric, cannabinoid receptors, structure-activity relationship	Mahardhika, Ressemann, Kremers, Greg√≥rio Castanheira, Schoeder, M√ºller, Pillaiyar	Archiv der Pharmazie	2023	Scopus	Excluded	Not related to cancer
10.1002/jmor.21606	Cannabinoid receptor type 1 regulates sequential stages of migration and morphogenesis of neural crest cells and derivatives in chicken and frog embryos.	The main cannabinoid receptor CB1R first shows expression during early neurula stage in chicken (Gallus gallus) embryos, and at early tailbud stage in the frog (Xenopus laevis) embryos. This raises the question of whether CB1R regulates similar or distinct processes during the embryonic development of these two species. Here, we examined whether CB1R influences the migration and morphogenesis of …	Xenopus laevis and Gallus gallus embryos, craniofacial morphogenesis, eye, melanophores	Mahomed, Girn, Pattani, Wells, King, Patel, Kaur, Noravian, Sieminski, Pham, Dante, Ezin, Elul	Journal of morphology	2023	Scopus	Excluded	Not related to cancer
10.1186/s42238-024-00227-x	Cannabidiol's cytotoxicity in pancreatic cancer is induced via an upregulation of ceramide synthase 1 and ER stress.	Pancreatic ductal adenocarcinoma (PDAC) remains one of the most aggressive malignancies with a median 5 year-survival rate of 12%. Cannabidiol (CBD) has been found to exhibit antineoplastic potential and may potentiate the anticancer effects of cytotoxic's such as gemcitabine. CBD therapy has been linked to de novo synthesis of ceramide. The sphingolipid ceramide is a potent tumour suppressor lip…	CBD, Cannabidiol, CerS1, Ceramide, Ceramide synthase 1, Endoplasmic reticulum stress, PDAC, Pancreatic cancer	Mangal, Reebye, Habib, Sodergren	Journal of cannabis research	2024	Scopus	Excluded	Not related to brain cancer
10.1038/s41419-022-05523-z	A zebrafish HCT116 xenograft model to predict anandamide outcomes on colorectal cancer.	Colon cancer is one of the leading causes of death worldwide. In recent years, cannabinoids have been extensively studied for their potential anticancer effects and symptom management. Several in vitro studies reported anandamide's (AEA) ability to block cancer cell proliferation and migration, but evidence from in vivo studies is still lacking. Thus, in this study, the effects of AEA exposure in…	NA	Maradonna, Fontana, Sella, Giommi, Facchinello, Rampazzo, Caichiolo, Hoseinifar, Dalla Valle, Van Doan, Carnevali	Cell death & disease	2022	Scopus	Excluded	Not related to brain cancer
10.1200/OP.21.00748	Description and Disposition of Patients With Cancer Accessing a Novel, Pharmacist-Led Cannabis Consultation Service.	The Cannabis Consultation Service (CCS) is an innovative pharmacist-led resource at the Sunnybrook Odette Cancer Centre. Its mandate is to provide education and guide patients through access and appropriate use of high-quality plant-derived cannabinoids (PDCs). Our objective was to describe the CCS, explain its processes, and characterize patient disposition with respect to use of PDCs. We retros…	NA	Marchese, Zhu, Charbonneau, Peragine, De Angelis	JCO oncology practice	2022	Scopus	Excluded	Not related to brain cancer
10.1089/can.2023.0103	Broad-Spectrum Antiviral Effect of Cannabidiol Against Enveloped and Nonenveloped Viruses.	Introduction: Cannabidiol (CBD), the main non-psychoactive cannabinoid of the Cannabis sativa plant, is a powerful antioxidant compound that in recent years has increased interest due to causes effects in a wide range of biological functions. Zika virus (ZIKV) is a virus transmitted mainly by the Aedes aegypti mosquitoes, which causes neurological diseases, such as microcephaly and Guillain-Barre…	Zika virus, antiviral, broad-spectrum, cannabidiol, cholesterol	Marquez, Vicente, Castro, Vota, Rodr√≠guez-Varela, Lanza Castronuovo, Fuentes, Parise, Romorini, Alvarez, Bueno, Ramirez, Alaimo, Garc√≠a	Cannabis and cannabinoid research	2024	Scopus	Excluded	Not related to cancer
10.3390/ijms24076316	Lysophosphatidylinositol Promotes Chemotaxis and Cytokine Synthesis in Mast Cells with Differential Participation of GPR55 and CB2 Receptors.	Mast cells (MCs) are the main participants in the control of immune reactions associated with inflammation, allergies, defense against pathogens, and tumor growth. Bioactive lipids are lipophilic compounds able to modulate MC activation. Here, we explored some of the effects of the bioactive lipid lysophosphatidylinositol (LPI) on MCs. Utilizing murine bone marrow-derived mast cells (BMMCs), we f…	CB2, GPR55, VEGF, cancer, cannabinoids, chemotaxis, lysophosphatidylinositol, mast cells	Mart√≠nez-Aguilar, Ibarra-S√°nchez, Guerrero-Mor√°n, Mac√≠as-Silva, Mu√±oz-Bello, Padilla, Lizano, Gonz√°lez-Espinosa	International journal of molecular sciences	2023	Scopus	Excluded	Not related to brain cancer
10.1016/j.reprotox.2022.05.004	Delta-9-tetrahydrocannabinol increases vascular endothelial growth factor (VEGF) secretion through a cyclooxygenase-dependent mechanism in rat granulosa cells.	While the effects of delta-9-tetrahydrocannabinol (THC), the psychoactive component of cannabis, have been studied extensively in the central nervous system, there is limited knowledge about its effects on the female reproductive system. The aim of this study was to assess the effect of THC on the expression and secretion of the angiogenic factor vascular endothelial growth factor (VEGF) in the o…	Cannabis, Cyclooxygenase inhibitors, Delta-9-tetrahydrocannabinol, Female reproductive health, Ovarian function, Prostaglandins, Vascular endothelial growth factor	Mart√≠nez-Pe√±a, Petrik, Hardy, Holloway	Reproductive toxicology (Elmsford, N.Y.)	2022	Scopus	Excluded	Not related to cancer
10.1007/s00221-024-06896-7	Aquaporin 4 and the endocannabinoid system: a potential therapeutic target in brain injury.	Brain edema is a critical complication arising from stroke and traumatic brain injury (TBI) with an important impact on patient recovery and can lead to long-term consequences. Therapeutic options to reduce edema progression are limited with variable patient outcomes. Aquaporin 4 (AQP4) is a water channel that allows bidirectional water diffusion across the astrocyte membrane and participates in …	AQP4, Brain injury, Cannabinoids, Edema, Neuroprotection	Mart√≠nez-Torres, Mor√°n	Experimental brain research	2024	SpringerLink	Excluded	Not original article
10.1093/sleep/zsac083	Tonic endocannabinoid signaling supports sleep through development in both sexes.	Sleep is an essential behavior that supports brain function and cognition throughout life, in part by acting on neuronal synapses. The synaptic signaling pathways that mediate the restorative benefits of sleep are not fully understood, particularly in the context of development. Endocannabinoids (eCBs) including 2-arachidonyl glycerol (2-AG) and anandamide (AEA), are bioactive lipids that activat…	brain development, cannabinoid receptor, endocannabinoid signaling, sexual dimorphism, sleep regulation	Martin, Gay, Armstrong, Pazhayam, Reisdorph, Diering	Sleep	2022	Scopus	Excluded	Not related to cancer
10.1007/s11060-023-04270-1	Prevalence and management of sleep disturbance in adults with primary brain tumours and their caregivers: a systematic review.	The aims of this systematic review were to (1) examine the prevalence, severity, manifestations, and clinical associations/risk factors of sleep disturbance in primary brain tumour (PBT) survivors and their caregivers; and (2) determine whether there are any sleep-focused interventons reported in the literature pertaining to people affected by PBT. This systematic review was registered with the i…	Caregivers, Exercise, Neuro-oncology, Primary brain tumour, Quality of life, Sleep disturbance	Martin, Hart, Bradford, Naumann, Pinkham, Pinkham, Holland	Journal of neuro-oncology	2023	SpringerLink	Excluded	Not original article
10.1111/imj.15922	Complementary and alternative therapies in the palliative setting.	Complementary and alternative medicine (CAM) encompasses a wide range of medication, herbal, dietary and physical therapies that are not usually considered within the realm of conventional therapeutics. Approximately two thirds of the Australian population use CAMs and only around half of this number will discuss their use of these products with their doctor. Clinical use is commonly seen in pati…	alternative, cancer, cannabinoids, clinical pharmacology, complementary, palliative	Martin, Patel	Internal medicine journal	2022	Scopus	Excluded	Not related to cancer
10.1002/glia.24280	Endocannabinoid signaling in the central nervous system.	It is hard to overestimate the influence of the endocannabinoid signaling (ECS) system on central nervous system (CNS) function. In the 40‚Äâyears since cannabinoids were found to trigger specific cell signaling cascades, studies of the ECS system continue to cause amazement, surprise, and confusion! CB1 cannabinoid receptors are expressed widely in the CNS and regulate cell-cell communication vi…	2-arachidonoylglycerol, N-arachidonoylethanolamine, astrocyte, cannabinoid receptor, microglia	Martinez Ramirez, Ruiz-P√©rez, Stollenwerk, Behlke, Doherty, Hillard	Glia	2023	Scopus	Excluded	Not original article
10.1530/REP-23-0383	Endocannabinoid regulation in the cervix during pregnancy: insights into molecular mechanisms of premature labor.	The cervix plays a crucial role not only in the maintenance of pregnancy but also during delivery, when it undergoes extensive changes. This study highlights the involvement of the endocannabinoidome in cervical remodeling, emphasizing its relevance in the shift from a nonpregnant to pregnant state and its potential contribution to preterm delivery in inflammatory contexts. During pregnancy, the …	NA	Marvaldi, Herrero, Johnson, Aylen Schander, Correa, Cella, Aisemberg, Franchi, Bradshaw, Wolfson	Reproduction (Cambridge, England)	2024	Scopus	Excluded	Not related to cancer
10.3390/ijms23126752	Cannabidiol Interacts Antagonistically with Cisplatin and Additively with Mitoxantrone in Various Melanoma Cell Lines-An Isobolographic Analysis.	The medical application of cannabidiol (CBD) has been gathering increasing attention in recent years. This non-psychotropic cannabis-derived compound possesses antiepileptic, antipsychotic, anti-inflammatory and anxiolytic properties. Recent studies report that it also exerts antineoplastic effects in multiple types of cancers, including melanoma. In this in vitro study we tried to reveal the ant…	cannabidiol, cannabinoids, drug interactions, in vitro study, melanoma	Marzƒôda, Wr√≥blewska-≈Åuczka, Drozd, Florek-≈Åuszczki, Za≈Çuska-Ogryzek, ≈Åuszczki	International journal of molecular sciences	2022	Scopus	Excluded	Not related to brain cancer
10.1016/j.omton.2024.200911.	Drug repurposing screen targeting PARP identifies cytotoxic activity of efavirenz in high-grade serous ovarian cancer.	Drug repurposing has potential to improve outcomes for high-grade serous ovarian cancer (HGSOC). Repurposing drugs with PARP family binding activity may produce cytotoxic effects through the multiple mechanisms of PARP including DNA repair, cell-cycle regulation, and apoptosis. The aim of this study was to determine existing drugs that have PARP family binding activity and can be repurposed for t…	DNA repair, MT: Regular Issue, PARP, drug repurposing, efavirenz, high-grade serous ovarian cancer	Matthews, Wong-Brown, Liu, Yee, Dickson, Schneider, Islam, Head, Martin, Ford, Marsh, Bowden	Molecular therapy. Oncology	2024	ScienceDirect	Excluded	Not related to brain cancer
10.3390/plants11070891	A Comprehensive Phytochemical Analysis of Terpenes, Polyphenols and Cannabinoids, and Micromorphological Characterization of 9 Commercial Varieties of Cannabis sativa L.	New hemp (Cannabis sativa L.) strains developed by crossbreeding selected varieties represent a novel research topic worthy of attention and investigation. This study focused on the phytochemical characterization of nine hemp commercial cultivars. Hydrodistillation was performed in order to collect the essential oils (EO), and also the residual water and deterpenated biomass. The volatile fractio…	Cannabis sativa L., chemovars, residual by-products, secondary metabolites, trichomes	Mazzara, Torresi, Fico, Papini, Kulbaka, Dall'Acqua, Sut, Garzoli, Mustafa, Cappellacci, Fiorini, Maggi, Giuliani, Petrelli	Plants (Basel, Switzerland)	2022	Scopus	Excluded	Not related to cancer
10.1186/s12974-023-02729-6	Cannabinoids modulate the microbiota-gut-brain axis in HIV/SIV infection by reducing neuroinflammation and dysbiosis while concurrently elevating endocannabinoid and indole-3-propionate levels.	Although the advent of combination anti-retroviral therapy (cART) has transformed HIV into a manageable chronic disease, an estimated 30-50% of people living with HIV (PLWH) exhibit cognitive and motor deficits collectively known as HIV-associated neurocognitive disorders (HAND). A key driver of HAND neuropathology is chronic neuroinflammation, where proinflammatory mediators produced by activate…	Clostridia, Endocannabinoids, Indole-3-propionate, Microbiome, Microbiota‚Äìgut‚Äìbrain axis, Neuroinflammation, Rhesus macaque, SIV, THC, Type-I interferon	McDew-White, Lee, Premadasa, Alvarez, Okeoma, Mohan	Journal of neuroinflammation	2023	SpringerLink	Excluded	Duplicated
10.1186/s12974-023-02729-6	Cannabinoids modulate the microbiota-gut-brain axis in HIV/SIV infection by reducing neuroinflammation and dysbiosis while concurrently elevating endocannabinoid and indole-3-propionate levels.	Although the advent of combination anti-retroviral therapy (cART) has transformed HIV into a manageable chronic disease, an estimated 30-50% of people living with HIV (PLWH) exhibit cognitive and motor deficits collectively known as HIV-associated neurocognitive disorders (HAND). A key driver of HAND neuropathology is chronic neuroinflammation, where proinflammatory mediators produced by activate…	Clostridia, Endocannabinoids, Indole-3-propionate, Microbiome, Microbiota‚Äìgut‚Äìbrain axis, Neuroinflammation, Rhesus macaque, SIV, THC, Type-I interferon	McDew-White, Lee, Premadasa, Alvarez, Okeoma, Mohan	Journal of neuroinflammation	2023	Scopus	Excluded	Not related to cancer
10.1186/s13023-023-02876-2	Integrative rare disease biomedical profile based network supporting drug repurposing or repositioning, a case study of glioblastoma.	Glioblastoma (GBM) is the most aggressive and common malignant primary brain tumor; however, treatment remains a significant challenge. This study aims to identify drug repurposing or repositioning candidates for GBM by developing an integrative rare disease profile network containing heterogeneous types of biomedical data. We developed a Glioblastoma-based Biomedical Profile Network (GBPN) by ex…	Data integration, Drug repurposing or repositioning, Glioblastoma, Network analysis	McGowan, Sanjak, Math√©, Zhu	Orphanet journal of rare diseases	2023	SpringerLink	Excluded	Duplicated
10.21203/rs.3.rs-2809689/v1	Integrative Rare Disease Biomedical Profile based Network Supporting Drug Repurposing, a case study of Glioblastoma.	Background Glioblastoma (GBM) is the most aggressive and common malignant primary brain tumor; however, treatment remains a significant challenge. This study aims to identify drug repurposing candidates for GBM by developing an integrative rare disease profile network containing heterogeneous types of biomedical data. Methods We developed a Glioblastoma-based Biomedical Profile Network (GBPN) by …	NA	McGowan, Sanjak, Math√©, Zhu	Research square	2023	PubMed	Excluded	Duplicated
10.1186/s13023-023-02876-2	Integrative rare disease biomedical profile based network supporting drug repurposing or repositioning, a case study of glioblastoma.	Glioblastoma (GBM) is the most aggressive and common malignant primary brain tumor; however, treatment remains a significant challenge. This study aims to identify drug repurposing or repositioning candidates for GBM by developing an integrative rare disease profile network containing heterogeneous types of biomedical data. We developed a Glioblastoma-based Biomedical Profile Network (GBPN) by ex…	Data integration, Drug repurposing or repositioning, Glioblastoma, Network analysis	McGowan, Sanjak, Math√©, Zhu	Orphanet journal of rare diseases	2023	PubMed	Selected	Computational studies
10.1186/s13059-023-03023-7	Genome sequencing of 2000 canids by the Dog10K consortium advances the understanding of demography, genome function and architecture.	The international Dog10K project aims to sequence and analyze several thousand canine genomes. Incorporating 20‚Äâ√ó‚Äâdata from 1987 individuals, including 1611 dogs (321 breeds), 309 village dogs, 63 wolves, and four coyotes, we identify genomic variation across the canid family, setting the stage for detailed studies of domestication, behavior, morphology, disease susceptibility, and genome ar…	Canine, Demographic history, Dog, Genetic diversity, Genomics, Mitochondrial DNA, Variation	Meadows, Kidd, Wang, Parker, Schall, Bianchi, Christmas, Bougiouri, Buckley, Hitte, Nguyen, Wang, Jagannathan, Niskanen, Frantz, Arumilli, Hundi, Lindblad-Toh, Ginja, Agustina, Andr√©, Boyko, Davis, Dr√∂gem√ºller, Feng, Gkagkavouzis, Iliopoulos, Harris, Hyt√∂nen, Kalthoff, Liu, Lymberakis, Poulakakis, Pires, Racimo, Ramos-Almodovar, Savolainen, Venetsani, Tammen, Triantafyllidis, vonHoldt, Wayne,…	Genome biology	2023	SpringerLink	Excluded	Not related to cannabinoids
10.1038/s41416-024-02618-6	Cannabinoids induce cell death in leukaemic cells through Parthanatos and PARP-related metabolic disruptions.	Several studies have described a potential anti-tumour effect of cannabinoids (CNB). CNB receptor 2 (CB2) is mostly present in hematopoietic stem cells (HSC). The present study evaluates the anti-leukaemic effect of CNB. Cell lines and primary cells from acute myeloid leukaemia (AML) patients were used and the effect of the CNB derivative WIN-55 was evaluated in vitro, ex vivo and in vivo. We dem…	NA	Medrano, Contreras, Caballero-Vel√°zquez, Mart√≠nez, Bejarano-Garc√≠a, Calder√≥n-Ruiz, Garc√≠a-Calder√≥n, Rosado, P√©rez-Sim√≥n	British journal of cancer	2024	Scopus	Excluded	Not related to brain cancer
10.1039/d4md00576g	Strategies of positron emission tomography (PET) tracer development for imaging of tau and Œ±-synuclein in neurodegenerative disorders.	Alzheimer's disease (AD) is a progressive neurodegenerative disorder, characterized by the presence of extracellular amyloid plaques consisting of Œ≤-amyloid peptides (AŒ≤) and intracellular neurofibrillary tangles (NFTs) composed of hyperphosphorylated tau (pTau) protein in the brain. Genetic and animal studies strongly indicate that AŒ≤, tau and neuroinflammation play important roles in the pat…	NA	Mekala, Wu, Li	RSC medicinal chemistry	2024	PubMed	Excluded	Not related to cancer
10.2174/1570180819666220202151959	Design and Analysis of Pharmacokinetics, Pharmacodynamics and Toxicological Analysis of Cannabidiol Analogs using In Silico Tools	Background: Cannabidiol (CBD), a non-psychoactive phytocannabinoid from Cannabis Sativa, has become an interesting option for medicinal chemists in the development of new drug candidates. Objective: This study aims to propose analogs with therapeutic potential from the CBD scaffold. Methods: The 16 analogs proposed were designed using the PubChem Sketcher V. 2.4® software. Already, CBD analogs we…	ADMET predictions; CBD analogs; Cannabidiol; Cannabis sativa; in silico screening; physical-chemical properties	Mendes Júnior, Carlos R.; Costa, Eduardo Damasceno	Letters in Drug Design & Discovery	2022	Scopus	Selected	New cannabinoid candidates
10.1016/j.fitote.2024.106185.	Natural compounds combined with imatinib as promising antileukemic therapy: An updated review.	Natural products (NP) have been an alternative therapy for several diseases for centuries, and they also serve as an essential source of bioactive molecules, enhancing our drug discovery capacity. Among these NP, some phytochemicals have shown multiple biological effects, including anticancer activity, with higher effectiveness and less toxicity than actual treatments, suggesting their possible u…	Anticancer activity, Combinatorial therapy, Imatinib, Leukemia, Natural products	Meneses-Sagrero, Rasc√≥n-Valenzuela, Arellano-Garc√≠a, Toledano-Maga√±a, Garc√≠a-Ramos	Fitoterapia	2024	ScienceDirect	Excluded	Not original article
10.1016/j.ijbiomac.2025.140441.	Carbohydrate polymer-based nanoparticles in curcumin delivery for cancer therapy.	The application of natural products for cancer treatment has a long history. The safety and multifunctionality of naturally occurring substances have made them appropriate for cancer treatment and management. Curcumin affects multiple molecular pathways and is advantageous for treating both hematological and solid tumors. Nonetheless, the effectiveness of curcumin in vivo and in clinical studies …	Cancer, Curcumin, Nanoparticles	Meng, Tu, Sun, Hou, Shao, Wang	International journal of biological macromolecules	2025	ScienceDirect	Excluded	Not related to cannabinoids
10.1186/s12951-024-02835-4	Biomimetic nanocarriers in cancer therapy: based on intercellular and cell-tumor microenvironment communication.	Inspired by the concept of "natural camouflage," biomimetic drug delivery systems have emerged to address the limitations of traditional synthetic nanocarriers, such as poor targeting, susceptibility to identification and clearance, inadequate biocompatibility, low permeability, and systemic toxicity. Biomimetic nanocarriers retain the proteins, nucleic acids, and other components of the parent c…	Biomimetic nanocarriers, Cancer, Communication, Microenvironment	Mengyuan, Aixue, Yongwei, Qingqing, Huanhuan, Xiaoyan, Jiyong	Journal of nanobiotechnology	2024	SpringerLink	Excluded	Not original article
10.1002/biof.2148	Cannabidiol effects in stem cells: A systematic review.	Stem cells play a critical role in human tissue regeneration and repair. In addition, cancer stem cells (CSCs), subpopulations of cancer cells sharing similar characteristics as normal stem cells, are responsible for tumor metastasis and resistance to chemo- and radiotherapy and to tumor relapse. Interestingly, all stem cells have cannabinoid receptors, such as cannabidiol (CBD), that perform bio…	CBD, in vitro, in vivo, stem cellscancer stem cells	Mesas, Moreno, Doello, Pe√±a, L√≥pez-Romero, Prados, Melguizo	BioFactors (Oxford, England)	2025	PubMed	Excluded	Not original article
10.1093/neuonc/noac141	Therapeutic targeting of prenatal pontine ID1 signaling in diffuse midline glioma.	Diffuse midline gliomas (DMG) are highly invasive brain tumors with rare survival beyond two years past diagnosis and limited understanding of the mechanism behind tumor invasion. Previous reports demonstrate upregulation of the protein ID1 with H3K27M and ACVR1 mutations in DMG, but this has not been confirmed in human tumors or therapeutically targeted. Whole exome, RNA, and ChIP-sequencing was…	CBD, DMG, ID1, ROS, invasion/migration	Messinger, Harris, Cummings, Thomas, Yang, Sweha, Woo, Siddaway, Burkert, Stallard, Qin, Mullan, Siada, Ravindran, Niculcea, Dowling, Bradin, Ginn, Gener, Dorris, Vitanza, Schmidt, Spitzer, Li, Filbin, Cao, Castro, Lowenstein, Mody, Chinnaiyan, Desprez, McAllister, Dun, Hawkins, Waszak, Venneti, Koschmann, Yadav	Neuro-oncology	2023	Scopus	Excluded	Duplicated
10.1093/neuonc/noac141	Therapeutic targeting of prenatal pontine ID1 signaling in diffuse midline glioma.	Diffuse midline gliomas (DMG) are highly invasive brain tumors with rare survival beyond two years past diagnosis and limited understanding of the mechanism behind tumor invasion. Previous reports demonstrate upregulation of the protein ID1 with H3K27M and ACVR1 mutations in DMG, but this has not been confirmed in human tumors or therapeutically targeted. Whole exome, RNA, and ChIP-sequencing was…	CBD, DMG, ID1, ROS, invasion/migration	Messinger, Harris, Cummings, Thomas, Yang, Sweha, Woo, Siddaway, Burkert, Stallard, Qin, Mullan, Siada, Ravindran, Niculcea, Dowling, Bradin, Ginn, Gener, Dorris, Vitanza, Schmidt, Spitzer, Li, Filbin, Cao, Castro, Lowenstein, Mody, Chinnaiyan, Desprez, McAllister, Dun, Hawkins, Waszak, Venneti, Koschmann, Yadav	Neuro-oncology	2023	PubMed	Selected	New mechanistic insights, clinical data
10.1007/s00210-024-03212-6	Demystifying the potential of lipid-based nanocarriers in targeting brain malignancies.	Drug targeting for brain malignancies is restricted due to the presence of the blood-brain barrier (BBB) and blood-brain tumor barrier (BBTB), which act as barriers between the blood and brain parenchyma. Certainly, the limited therapeutic options for brain malignancies have made notable progress with enhanced biological understanding and innovative approaches, such as targeted therapies and immu…	Bioavailability, Blood‚Äìbrain tumor barrier, Brain malignancies, Drug targeting, Lipid nanocarriers	Mesut, Al-Mohaya, Gholap, Ye≈üilkaya, Das, Akhtar, Sah, Khan, Moin, Faiyazuddin	Naunyn-Schmiedeberg's archives of pharmacology	2024	SpringerLink	Excluded	Not original article
10.1111/evj.13860	Cannabinoid receptors are expressed in equine synovium and upregulated with synovitis.	Osteoarthritis (OA) is a major cause of equine lameness. Cannabinoid (CB) receptors are now considered to be promising therapeutic targets in human rheumatology for pain and inflammation, however, little is known about the equine endocannabinoid system. The primary goal was to assess the presence and expression pattern of CB1 and CB2 in the synovium of healthy joints. A secondary goal was to expl…	cannabinoid receptor, horse, joint pain, osteoarthritis, synovitis, synovium	Miagkoff, Girard, St-Jean, Richard, Beauchamp, Laverty	Equine veterinary journal	2023	Scopus	Excluded	Not related to cancer
[truncated: 514 more rows]
